# Supplementary material for: Comprehensive Quantification of (Poly)phenols in Lotus japonicus with and without Arbuscular Mycorrhizal Symbiosis
Source: J Agric Food Chem. 2025 May 26;73(22):14044–57. doi: 10.1021/acs.jafc.5c02061 (PMC12147120; doi:10.1021/acs.jafc.5c02061)
Supplement: Supplementary file 2 [file jf5c02061_si_002.xlsx]

## Sheet: Supplier Information
Table S1: Analytes and internal standards (IS) with corresponding ID numbers and supplier information.
ID	IS	Analyte	Supplier	Location
1		(2R,3S)-3,5,7,3',4'-Pentahydroxyflavan (Catechin)	Extrasynthese	Genay, France
2		(2R,3R)-3,5,7,3',4'-Pentahydroxyflavan (Epicatechin)	Sigma Aldrich	Steinheim, Germany
3		5,7,4'-Trihydroxyisoflavone 7-O-glucoside (Genistin)	Extrasynthese	Genay, France
4	IS	1,3,8,9-Tetrahydroxycoumestan (Demethylwedelolactone)	Biorbyt	Cambridge, UK
5		5,7,4'-Trihydroxyisoflavone 4'-O-glucoside (Sophoricoside)	Biosynth Carbosynth	Compton, UK
6		3,5,7,3',4',5'-Hexahydroxyflavone (Myricetin)	Extrasynthese	Genay, France
7	IS	7,4'-Dihydroxy-5-methoxyflavone (Thevetiaflavone)	Biosynth Carbosynth	Compton, UK
8	IS	6-Hydroxy-2-(3',5'-dihydroxyphenyl)benzofuran (Moracin M)	MedChemExpress	Monmouth Junction, NJ, USA
9		7,4'-Dihydroxyisoflavone (Daidzein)	Sigma Aldrich	Steinheim, Germany
10		5,7,2',4'-Tetrahydroxyisoflavone (2'-Hydroxygenistein)	BioCrick	Sichuan, PRC
11		(S)-7,4'-Dihydroxyflavanone (Liquiritigenin)	Sigma Aldrich	Steinheim, Germany
12		3,5,7,3',4'-Pentahydroxyflavone (Quercetin)	Extrasynthese	Genay, France
13	IS	5,7,3',4'-Tetrahydroxyflavone (Luteolin)	Sigma Aldrich	Steinheim, Germany
14		7,3'-Dihydroxy-4'-methoxyisoflavone (Calycosin)	Sigma Aldrich	Steinheim, Germany
15		1,8,9-Trihydroxy-3-methoxycoumestan (Wedelolactone)	Biorbyt	Cambridge, UK
16		3,9-Dihydroxycoumestan (Coumestrol)	Enzo Clinical Labs	Farmingdale, NY, USA
17		5,7,4'-Trihydroxyisoflavone (Genistein)	Biorbyt	Cambridge, UK
18		5,7,4'-Trihydroxyflavone (Apigenin)	Extrasynthese	Genay, France
19		3,5,7,4'-Tetrahydroxyflavone (Kaempferol)	Extrasynthese	Genay, France
20		(R)-7,2'-Dihydroxy-4'-methoxyisoflavanone (Vestitone)	TRC	Toronto, Canada
21		(S)-5,7,4'-Trihydroxyflavanone (Naringenin)	Extrasynthese	Genay, France
22		7,2'-Dihydroxy-4'-methoxyisoflavone (2'-Hydroxyformononetin)	Biosynth Carbosynth	Compton, UK
23		7-Hydroxy-3',4'-dimethoxyisoflavone (Cladrin)	Sigma Aldrich	Steinheim, Germany
24		3,5,7,4'-Tetrahydroxy-3',5'-dimethoxyflavone (Syringetin)	Extrasynthese	Genay, France
25		3,5,7,4'-Tetrahydroxy-3'-methoxyflavone (Isorhamnetin)	Extrasynthese	Genay, France
26		(S)-5,7,3'-Trihydroxy-4'-methoxyflavanon (Hesperetin)	Extrasynthese	Genay, France
27		7-Hydroxy-5,4'-dimethoxyisoflavone	Ambinter	Orléans, France
28		5,7,4'-Trihydroxycoumaronochomone (Lupinalbin A)	Isolated from L. japonicus
29		5,7,4'-Trihydroxy-6-methoxycoumaronochromone (Ayamenin D)	Isolated from L. japonicus
30		5-Hydroxy-6,7-dimethoxyflavone (Mosloflavone)	Sigma Aldrich	Steinheim, Germany
31		4,2',4'-Trihydroxychalcone (Isoliquiritigenin)	Sigma Aldrich	Steinheim, Germany
32		7-Hydroxy-4'-methoxyisoflavone (Formononetin)	Sigma Aldrich	Steinheim, Germany
33		(S)-7,2'-Dihydroxy-4'-methoxyisoflavan (Vestitol)	Biosynth Carbosynth	Compton, UK
34		3-Hydroxy-dioxolopterocarpan (Maackiain)	Biorbyt	Cambridge, UK
35		7-Hydroxy-3,9-dimethoxypterocarp-6a-ene (Lotuscarpene)	Isolated from L. japonicus
36		3-Hydroxy-9-methoxypterocarpan (Medicarpin)	Biosynth Carbosynth	Compton, UK
37		5,4'-Dihydroxy-7-methoxyflavone (Genkwanin)	Sigma Aldrich	Steinheim, Germany
38		5,7-Dihydroxy-4'-methoxyflavone (Acacetin)	Sigma Aldrich	Steinheim, Germany
39		6a,9-Dihydroxy-dimethylpyranopterpocarpan (Glyceollin I)	Biosynth Carbosynth	Compton, UK
40		5,7-Dihydroxy-4'-methoxyisoflavone (Biochanin A)	Sigma Aldrich	Steinheim, Germany
41		3-Hydroxy-dimethylpyranopterocarpan (Phaseollin)	Biosynth Carbosynth	Compton, UK
42		5,7-Dihydroxy-4'-methoxycoumaronochromone (Lotuschromone)	Isolated from L. japonicus
43		5,7,2',4'-Tetrahydroxy-6-isopentenylisoflavone (Luteone)	AChemBlock	Hayward, CA, USA
44		(R)-7-Hydroxy-2',4'-dimethoxyisoflavan (Sativan)	Biosynth Carbosynth	Compton, UK
45		5-Hydroxy-6,7,4'-trimethoxyflavone (Salvigenin)	Biosynth Carbosynth	Compton, UK
46		5-Hydroxy-7,3',4'-trimethoxyflavone (7,3',4'-Trimethylluteolin)	Biorbyt	Cambridge, UK
47		(R)-2'-Hydroxy-7,4'-dimethoxyisoflavan (Isosativan)	Biosynth Carbosynth	Compton, UK
48		4-Hydroxy-2-(2'-hydroxy-4'-methoxyphenyl)-6-methoxybenzofuran-3-carbaldehyde (Lotusaldehyde)	Isolated from L. japonicus
49		5,7,4′-Trihydroxy-6-isopentenylisoflavone (Wighteone)	TRC	Toronto, Canada
50	IS	3,9-Dihydroxy-2-isopentenyl-1-methoxypterocarp-6a-ene (Glyurallin A)	Ambinter	Orléans, France
51		5-Hydroxy-7,4'-dimethoxyflavone	PhytoLab	Vestenbergsgreuth, Germany
52		5,7,2'-Trihydroxy-dimethylpyranoisoflavone (Licoisoflavone B)	Biorbyt	Cambridge, UK
53		3,9-Dimethoxycoumestan	Sigma Aldrich	Steinheim, Germany
54		5-Hydroxy-7,4'-dimethoxyisoflavone	Biosynth Carbosynth	Compton, UK
55		5,7,4'-Trihydroxy-6-isopentenylcoumaronochomone (Lupinalbin B)	Biosynth Carbosynth	Compton, UK
56	IS	5-Hydroxy-3,7,4'-trimethoxyflavone (3,7,4'-Trimethylkaempferol)	Biosynth Carbosynth	Compton, UK
57	IS	5,4'-Dihydroxy-dimethylpyranoisoflavone (Alpinumisoflavone)	Biosynth Carbosynth	Compton, UK

## Sheet: Sample Sizes
Table S2: Number of biological replicates (BR) and roots/shoots analyzed per replicate. WT: wild-type, AM: arbuscular mycorrhizal plants, wpi: weeks post-inoculation, TC: time course.
Sample	Number of BR	plants per replicate
Roots WT Control 7 wpi	7	2-3
Roots WT AM 7 wpi	7	2-3
Roots ccamk-3 Control 7 wpi	3	2-3
Roots ccamk-13 Control 7 wpi	3	2-3
Roots cyclops-3 Control 7 wpi	3	2-3
Roots cyclops-4 Control 7 wpi	3	2-3
Roots ram1-3 Control 7 wpi	3	2-3
Roots ram1-4 Control 7 wpi	3	2-3
Roots ram2-1 Control 7 wpi	3	2-3
Roots ram2-2 Control 7 wpi	3	2-3
Roots ccamk-3 AM 7 wpi	3	2-3
Roots ccamk-13 AM 7 wpi	3	2-3
Roots cyclops-3 AM 7 wpi	3	2-3
Roots cyclops-4 AM 7 wpi	3	2-3
Roots ram1-3 AM 7 wpi	3	2-3
Roots ram1-4 AM 7 wpi	3	2-3
Roots ram2-1 AM 7 wpi	3	2-3
Roots ram2-2 AM 7 wpi	3	2-3
Roots WT Control 10 wpi	5	2-3
Roots WT AM 10 wpi	5	2-3
Shoots WT Control 10 wpi	5	2-3
Shoots WT AM 10 wpi	5	2-3
Roots ccamk-3 Control 10 wpi	3	2-3
Roots ccamk-13 Control 10 wpi	3	2-3
Roots cyclops-3 Control 10 wpi	3	2-3
Roots cyclops-4 Control 10 wpi	2	2-3
Roots ram1-3 Control 10 wpi	3	2-3
Roots ram1-4 Control 10 wpi	3	2-3
Roots ram2-1 Control 10 wpi	3	2-3
Roots ram2-2 Control 10 wpi	4	2-3
Roots ccamk-3 AM 10 wpi	3	2-3
Roots ccamk-13 AM 10 wpi	3	2-3
Roots cyclops-3 AM 10 wpi	3	2-3
Roots cyclops-4 AM 10 wpi	2	2-3
Roots ram1-3 AM 10 wpi	4	2-3
Roots ram1-4 AM 10 wpi	3	2-3
Roots ram2-1 AM 10 wpi	3	2-3
Roots ram2-2 AM 10 wpi	3	2-3
Shoots ccamk-3 Control 10 wpi	3	2-3
Shoots ccamk-13 Control 10 wpi	4	2-3
Shoots cyclops-3 Control 10 wpi	3	2-3
Shoots cyclops-4 Control 10 wpi	2	2-3
Shoots ram1-3 Control 10 wpi	3	2-3
Shoots ram1-4 Control 10 wpi	3	2-3
Shoots ram2-1 Control 10 wpi	3	2-3
Shoots ram2-2 Control 10 wpi	4	2-3
Shoots ccamk-3 AM 10 wpi	3	2-3
Shoots ccamk-13 AM 10 wpi	3	2-3
Shoots cyclops-3 AM 10 wpi	3	2-3
Shoots cyclops-4 AM 10 wpi	2	2-3
Shoots ram1-3 AM 10 wpi	4	2-3
Shoots ram1-4 AM 10 wpi	3	2-3
Shoots ram2-1 AM 10 wpi	3	2-3
Shoots ram2-2 AM 10 wpi	3	2-3
Roots WT Control TC 2 wpi	9	3
Roots WT AM TC 2 wpi	18	1
Shoots WT Control TC 2 wpi	9	3
Shoots WT AM TC 2 wpi	18	1
Roots WT Control TC 4 wpi	9	3
Roots WT AM TC 4 wpi	17	1
Shoots WT Control TC 4 wpi	9	3
Shoots WT AM TC 4 wpi	17	1
Roots WT Control TC 6 wpi	9	3
Roots WT AM TC 6 wpi	18	1
Shoots WT Control TC 6 wpi	9	3
Shoots WT AM TC 6 wpi	18	1
Roots WT Control TC 8 wpi	9	3
Roots WT AM TC 8 wpi	18	1
Shoots WT Control TC 8 wpi	9	3
Shoots WT AM TC 8 wpi	18	1
Roots WT Control TC 10 wpi	9	3
Roots WT AM TC 10 wpi	18	1
Shoots WT Control TC 10 wpi	9	3
Shoots WT AM TC 10 wpi	18	1

## Sheet: MRM transitions
Table S3: Retention times (RT), molar masses, and multiple reaction monitoring (MRM) transitions (precursor Q1 as [M−H]− or [M+H]+, quantifier Q3*, qualifier Q3), and MS parameters in negative (ESI−) and positive (ESI+) electrospray ionization mode of analytes and corresponding internal standards (IS). DP: Declustering potential, EP: Entrance potential, CE: Collision energy, CXP: Cell exit potent…
ID	Analyte	IS	RT [min]	Molar Mass [g/mol]	Q1 mass [Da]	Q3 mass [Da]	DP [V]	EP [V]	CE [V]	CXP [V]	DT [ms]
1	(2R,3S)-3,5,7,3',4'-Pentahydroxyflavan (Catechin)	Luteolin 13	2.71	290.27	288.9	245.0*, 202.9	−100	−10	−20, −26	−29, −15	5
2	(2R,3R)-3,5,7,3',4'-Pentahydroxyflavan (Epicatechin)	Luteolin 13	3.52	290.27	288.9	122.8, 108.9*	−100	−10	−36, −32	−15, −11	5
3	5,7,4'-Trihydroxyisoflavone 7-O-glucoside (Genistin)	Luteolin 13	5.11	432.38	431.0	268.8*, 267.0	−150	−10	−30, −58	−21	5
4	1,3,8,9-Tetrahydroxycoumestan (Demethylwedelolactone)	---	5.23	300.22	298.8	270.8*, 226.8	−125	−10	−34, −36	−29, −11	5
5	5,7,4'-Trihydroxyisoflavone 4'-O-glucoside (Sophoricoside)	Luteolin 13	5.47	432.38	431.0	267.9*, 239.0	−130	−10	−46, −64	−21, −11	5
6	3,5,7,3',4',5'-Hexahydroxyflavone (Myricetin)	Luteolin 13	5.62	318.24	316.9	178.9, 150.9*	−65	−10	−28, −34	−15, −17	5
7	7,4'-Dihydroxy-5-methoxyflavone (Thevetiaflavone)	---	5.74	284.27	282.9	268.0*, 196.0	−5	−10	−28, −36	−7, −23	5
8	6-Hydroxy-2-(3',5'-dihydroxyphenyl)benzofuran (Moracin M)	---	6.6	242.23	241.0	199.0*, 157.0	−110	−10	−28, −36	−15, −19	5
9	7,4'-Dihydroxyisoflavone (Daidzein)	Luteolin 13	6.61	254.24	252.9	224.0*, 208.0	−125	−10	−36, −42	−25, −23	5
10	5,7,2',4'-Tetrahydroxyisoflavone (2'-Hydroxygenistein)	Luteolin 13	6.67	286.24	284.9	216.8*, 174.9	−70	−10	−30, −34	−23	5
11	(S)-7,4'-Dihydroxyflavanone (Liquiritigenin)	Luteolin 13	7	256.26	254.9	134.8*, 92.9	−70	−10	−22, −74	−13, −11	5
12	3,5,7,3',4'-Pentahydroxyflavone (Quercetin)	Luteolin 13	7.06	302.24	300.9	179.1, 151.0*	−65	−10	−26, −28	−19, −17	5
13	5,7,3',4'-Tetrahydroxyflavone (Luteolin)	---	7.16	286.24	284.9	150.8, 132.9*	−5	−10	−34, −40	−17	5
14	7,3'-Dihydroxy-4'-methoxyisoflavone (Calycosin)	Thevetiaflavone 7	7.37	284.27	282.9	267.8*, 210.9	−80	−10	−26, −44	−31, −19	5
15	1,8,9-Trihydroxy-3-methoxycoumestan (Wedelolactone)	Demethylwedelolactone 4	7.5	314.25	312.8	297.8*, 270.0	−35	−10	−32, −42	−33, −31	5
16	3,9-Dihydroxycoumestan (Coumestrol)	Demethylwedelolactone 4	8.59	268.22	266.9	238.9, 210.9*	−90	−10	−36, −40	−25, −23	5
17	5,7,4'-Trihydroxyisoflavone (Genistein)	Luteolin 13	8.64	270.24	268.9	158.8, 132.8*	−115	−10	−40, −44	−19, −17	5
18	5,7,4'-Trihydroxyflavone (Apigenin)	Luteolin 13	8.69	270.24	268.9	116.9*, 106.9	−55	−10	−44, −40	−15, −13	5
19	3,5,7,4'-Tetrahydroxyflavone (Kaempferol)	Luteolin 13	8.81	286.24	285.0	185.0*, 151.1	−30	−10	−38, −26	−11	5
20	(R)-7,2'-Dihydroxy-4'-methoxyisoflavanone (Vestitone)	Thevetiaflavone 7	8.87	286.28	284.9	108.9*, 64.9	−30	−10	−24, −52	−11, −7	5
21	(S)-5,7,4'-Trihydroxyflavanone (Naringenin)	Luteolin 13	8.96	272.26	270.9	150.9*, 118.9	−75	−10	−24, −34	−17, −13	5
22	7,2'-Dihydroxy-4'-methoxyisoflavone (2'-Hydroxyformononetin)	Thevetiaflavone 7	9.17	284.27	282.9	267.8*, 224.0	−65	−10	−28, −36	−15, −23	5
23	7-Hydroxy-3',4'-dimethoxyisoflavone (Cladrin)	Thevetiaflavone 7	9.21	298.29	296.9	280.9, 238.9*	−65	−10	−34, −46	−31	5
24	3,5,7,4'-Tetrahydroxy-3',5'-dimethoxyflavone (Syringetin)	Thevetiaflavone 7	9.22	346.28	345.0	329.9, 315.0*	−85	−10	−30, −34	−29, −25	5
25	3,5,7,4'-Tetrahydroxy-3'-methoxyflavone (Isorhamnetin)	Thevetiaflavone 7	9.32	316.26	314.9	299.8*, 150.8	−15	−10	−28, −38	−35, −19	5
26	(S)-5,7,3'-Trihydroxy-4'-methoxyflavanon (Hesperetin)	Thevetiaflavone 7	9.86	302.27	300.9	286.0, 164.0*	−75	−10	−24, −34	−7, −13	5
27	7-Hydroxy-5,4'-dimethoxyisoflavone	Thevetiaflavone 7	9.91	298.29	296.9	281.9*, 238.9	−105	−10	−30, −42	−29, −11	5
28	5,7,4'-Trihydroxycoumaronochomone (Lupinalbin A)	Demethylwedelolactone 4	10.12	284.22	282.9	238.9*, 182.9	−75	−10	−30, −38	−19, −21	5
29	5,7,4'-Trihydroxy-6-methoxycoumaronochromone (Ayamenin D)	Demethylwedelolactone 4	10.3	314.25	312.9	297.7*, 269.0	−90	−10	−26, −36	−27, −31	5
30	5-Hydroxy-6,7-dimethoxyflavone (Mosloflavone)	3,7,4'-Trimethylkaempferol 56	10.59	298.29	299.0	266.0*, 238.0	71	10	31, 37	16, 28	5
31	4,2',4'-Trihydroxychalcone (Isoliquiritigenin)	Luteolin 13	10.66	256.26	255.0	119.0*, 90.8	−50	−10	−30, −34	−7, −9	5
32	7-Hydroxy-4'-methoxyisoflavone (Formononetin)	Thevetiaflavone 7	11.1	268.27	267.0	251.9*, 222.9	−25	−10	−30, −42	−29, −23	5
33	(S)-7,2'-Dihydroxy-4'-methoxyisoflavan (Vestitol)	Thevetiaflavone 7	11.5	272.29	270.9	135.0*, 108.8	−5	−10	−28, −26	−17, −11	5
34	3-Hydroxy-dioxolopterocarpan (Maackiain)	Glyurallin A 50	12.66	284.27	282.8	254.9*, 239.9	−85	−10	−22, −30	−29, −19	5
35	7-Hydroxy-3,9-dimethoxypterocarp-6a-ene (Lotuscarpene)	Glyurallin A 50	13.19	298.29	296.9	281.8*, 267.0	−140	−10	−22, −34	−25, −29	5
36	3-Hydroxy-9-methoxypterocarpan (Medicarpin)	Glyurallin A 50	13.55	270.28	268.9	253.9*, 208.9	−55	−10	−22, −42	−21, −17	5
37	5,4'-Dihydroxy-7-methoxyflavone (Genkwanin)	Thevetiaflavone 7	14.13	284.27	282.9	211.0*, 117.0	−80	−10	−52	−13, −7	5
38	5,7-Dihydroxy-4'-methoxyflavone (Acacetin)	Thevetiaflavone 7	14.79	284.27	282.9	268.0*, 239.0	−80	−10	−32, −46	−23, −21	5
39	6a,9-Dihydroxy-dimethylpyranopterpocarpan (Glyceollin I)	Glyurallin A 50	15.17	338.36	337.0	318.9, 148.8*	−75	−10	−18, −20	−43, −23	5
40	5,7-Dihydroxy-4'-methoxyisoflavone (Biochanin A)	Thevetiaflavone 7	15.43	284.27	282.9	266.9*, 239.0	−85	−10	−42, −44	−15, −29	5
41	3-Hydroxy-dimethylpyranopterocarpan (Phaseollin)	Glyurallin A 50	16.74	322.36	321.0	276.8, 265.0*	−5	−10	−44, −40	−13, −21	5
42	5,7-Dihydroxy-4'-methoxycoumaronochromone (Lotuschromone)	Glyurallin A 50	17.79	298.25	296.9	281.9*, 254.0	−15	−10	−26, −38	−19, −27	5
43	5,7,2',4'-Tetrahydroxy-6-isopentenylisoflavone (Luteone)	Glyurallin A 50	17.96	354.36	352.9	218.9*, 132.8	−60	−10	−34, −48	−19, −15	5
44	(R)-7-Hydroxy-2',4'-dimethoxyisoflavan (Sativan)	Alpinumisoflavone 57	18.46	286.33	287.0	151.1, 123.0*	66	10	17	18, 12	5
45	5-Hydroxy-6,7,4'-trimethoxyflavone (Salvigenin)	3,7,4'-Trimethylkaempferol 56	19.27	328.32	329.0	296.0, 268.0*	1	10	33, 39	14, 32	5
46	5-Hydroxy-7,3',4'-trimethoxyflavone (7,3',4'-Trimethylluteolin)	3,7,4'-Trimethylkaempferol 56	19.63	328.32	329.0	312.9*, 284.8	111	10	43	26, 42	5
47	(R)-2'-Hydroxy-7,4'-dimethoxyisoflavan (Isosativan)	Thevetiaflavone 7	20.01	286.33	285.0	148.9, 123.0*	−80	−10	−24	−17, −5	5
48	4-Hydroxy-2-(2'-hydroxy-4'-methoxyphenyl)-6-methoxybenzofuran-3-carbaldehyde (Lotusaldehyde)	Moracin M 8	20.4	314.29	312.9	269.8*, 254.8	−70	−10	−30, −40	−27, −31	5
49	5,7,4′-Trihydroxy-6-isopentenylisoflavone (Wighteone)	Glyurallin A 50	21.81	338.36	337.0	292.9, 281.9*	−155	−10	−44, −34	−33, −17	5
50	3,9-Dihydroxy-2-isopentenyl-1-methoxypterocarp-6a-ene (Glyurallin A)	---	21.87	352.39	351.0	308.0, 280.8*	−70	−10	−30, −36	−29, −39	5
51	5-Hydroxy-7,4'-dimethoxyflavone	3,7,4'-Trimethylkaempferol 56	22.16	298.29	298.9	283.9, 256.0*	56	10	37, 41	24, 14	5
52	5,7,2'-Trihydroxy-dimethylpyranoisoflavone (Licoisoflavone B)	Demethylwedelolactone 4	22.63	352.34	350.9	283.0*, 199.0	−5	−10	−32, −46	−33, −21	5
53	3,9-Dimethoxycoumestan	3,7,4'-Trimethylkaempferol 56	22.67	296.28	297.0	269.0*, 241.1	96	10	29, 35	30, 12	5
54	5-Hydroxy-7,4'-dimethoxyisoflavone	3,7,4'-Trimethylkaempferol 56	22.93	298.29	299.0	243.2*, 227.0	151	10	35, 51	20, 18	5
55	5,7,4'-Trihydroxy-6-isopentenylcoumaronochomone (Lupinalbin B)	Glyurallin A 50	23.22	352.34	351.0	322.9, 306.8*	−70	−10	−32, −40	−35, −27	5
56	5-Hydroxy-3,7,4'-trimethoxyflavone (3,7,4'-Trimethylkaempferol)	---	23.48	328.32	329.0	314.0*, 270.9	126	10	33, 45	26	5
57	5,4'-Dihydroxy-dimethylpyranoisoflavone (Alpinumisoflavone)	---	24.16	336.34	337.0	295.1, 282.9*	41	10	35, 41	22, 46	5

## Sheet: Calibration Equations
Table S4: Values a and b for the calibration curves with the common formula y = a × xb, coefficients of determination (R2), limits of detection (LOD) and quantitation (LOQ), and calibration limits.
ID	Analyte	IS	a	b	R2	Limit of Detection (LOD) [µmol/L]	Limit of Quantitation (LOQ) [µmol/L]	Lower Calibration Limit [µmol/L]	Upper Calibration Limit [µmol/L]
1	(2R,3S)-3,5,7,3',4'-Pentahydroxyflavan (Catechin)	Luteolin 13	0.17365	0.90796	0.99944	0.0273697	0.0821091	0.0821091	24.8756
2	(2R,3R)-3,5,7,3',4'-Pentahydroxyflavan (Epicatechin)	Luteolin 13	0.08068	0.97924	0.99994	0.0179776	0.0539327	0.0539327	24.8756
3	5,7,4'-Trihydroxyisoflavone 7-O-glucoside (Genistin)	Luteolin 13	0.28033	0.9703	0.995565	0.000975703	0.00292711	0.00303658	24.8756
5	5,7,4'-Trihydroxyisoflavone 4'-O-glucoside (Sophoricoside)	Luteolin 13	2.42725	0.98967	0.997641	6.88139e-05	0.000206442	0.000759144	24.8756
6	3,5,7,3',4',5'-Hexahydroxyflavone (Myricetin)	Luteolin 13	0.08305	0.95231	0.998221	0.00304881	0.00914642	0.0121463	3.10945
9	7,4'-Dihydroxyisoflavone (Daidzein)	Luteolin 13	0.36954	0.97174	0.99886	0.00104386	0.00313158	0.00313158	24.8756
10	5,7,2',4'-Tetrahydroxyisoflavone (2'-Hydroxygenistein)	Luteolin 13	1.59457	0.97324	0.99904	0.00160016	0.00480047	0.00480047	24.8756
11	(S)-7,4'-Dihydroxyflavanone (Liquiritigenin)	Luteolin 13	1.41639	0.95903	0.99976	0.000590127	0.00177038	0.00177038	24.8756
12	3,5,7,3',4'-Pentahydroxyflavone (Quercetin)	Luteolin 13	0.62309	0.92681	0.99958	0.000566961	0.00170088	0.00303658	24.8756
14	7,3'-Dihydroxy-4'-methoxyisoflavone (Calycosin)	Thevetiaflavone 7	2.75067	0.93983	0.99916	0.00016996	0.000509881	0.000759144	24.8756
15	1,8,9-Trihydroxy-3-methoxycoumestan (Wedelolactone)	Demethylwedelolactone 4	2.51035	1.00123	0.996343	0.00111986	0.00335957	0.00335957	6.21891
16	3,9-Dihydroxycoumestan (Coumestrol)	Demethylwedelolactone 4	0.83131	0.93429	0.99954	0.0011613	0.0034839	0.0034839	24.8756
17	5,7,4'-Trihydroxyisoflavone (Genistein)	Luteolin 13	0.48895	0.96599	0.996763	0.00353409	0.0106023	0.0106023	12.4378
18	5,7,4'-Trihydroxyflavone (Apigenin)	Luteolin 13	1.78298	0.90712	0.9999	0.00261511	0.00784533	0.00784533	24.8756
19	3,5,7,4'-Tetrahydroxyflavone (Kaempferol)	Luteolin 13	0.10537	1.04629	0.998561	0.010101	0.0303029	0.0303029	24.8756
20	(R)-7,2'-Dihydroxy-4'-methoxyisoflavanone (Vestitone)	Thevetiaflavone 7	2.96187	0.96519	0.99962	0.00016261	0.000487829	0.000759144	24.8756
21	(S)-5,7,4'-Trihydroxyflavanone (Naringenin)	Luteolin 13	1.64418	0.98232	0.99924	0.000380842	0.00114253	0.00114253	24.8756
22	7,2'-Dihydroxy-4'-methoxyisoflavone (2'-Hydroxyformononetin)	Thevetiaflavone 7	3.10081	0.95479	0.99946	0.000745862	0.00223759	0.00223759	24.8756
23	7-Hydroxy-3',4'-dimethoxyisoflavone (Cladrin)	Thevetiaflavone 7	2.23661	0.92263	0.997981	9.56485e-05	0.000286946	0.000759144	24.8756
24	3,5,7,4'-Tetrahydroxy-3',5'-dimethoxyflavone (Syringetin)	Thevetiaflavone 7	1.1507	1.02327	0.995645	0.000461399	0.0013842	0.00151829	12.4378
25	3,5,7,4'-Tetrahydroxy-3'-methoxyflavone (Isorhamnetin)	Thevetiaflavone 7	1.51044	1.05098	0.995924	0.00634769	0.0190431	0.0190431	24.8756
26	(S)-5,7,3'-Trihydroxy-4'-methoxyflavanon (Hesperetin)	Thevetiaflavone 7	0.70199	0.97595	0.9997	0.00327777	0.0098333	0.0098333	24.8756
27	7-Hydroxy-5,4'-dimethoxyisoflavone	Thevetiaflavone 7	2.75827	0.88711	0.99992	0.00118826	0.00356479	0.000759144	24.8756
28	5,7,4'-Trihydroxycoumaronochomone (Lupinalbin A)	Demethylwedelolactone 4	0.89592	0.91979	0.99952	0.000565069	0.00169521	0.003037	12.4378
29	5,7,4'-Trihydroxy-6-methoxycoumaronochromone (Ayamenin D)	Demethylwedelolactone 4	5.12511	0.96558	0.998141	0.00170258	0.00510775	0.00510775	24.8756
30	5-Hydroxy-6,7-dimethoxyflavone (Mosloflavone)	3,7,4'-Trimethylkaempferol 56	1.24718	0.97636	0.991657	1.87041e-05	5.61122e-05	0.000759144	6.21891
31	4,2',4'-Trihydroxychalcone (Isoliquiritigenin)	Luteolin 13	3.15317	0.9494	0.99984	0.00084008	0.00252024	0.00252024	24.8756
32	7-Hydroxy-4'-methoxyisoflavone (Formononetin)	Thevetiaflavone 7	4.50675	0.96647	0.99892	0.000300048	0.000900143	0.000900143	24.8756
33	(S)-7,2'-Dihydroxy-4'-methoxyisoflavan (Vestitol)	Thevetiaflavone 7	0.72261	0.97618	0.99954	0.00230917	0.00692752	0.00692752	24.8756
34	3-Hydroxy-dioxolopterocarpan (Maackiain)	Glyurallin A 50	0.34814	0.91148	0.998281	0.00359182	0.0107755	0.0121463	12.4378
35	7-Hydroxy-3,9-dimethoxypterocarp-6a-ene (Lotuscarpene)	Glyurallin A 50	1.32444	0.93756	0.99886	0.000364952	0.00109486	0.00109486	24.8756
36	3-Hydroxy-9-methoxypterocarpan (Medicarpin)	Glyurallin A 50	0.40656	0.9809	0.99896	0.00246846	0.00740537	0.00740537	12.4378
37	5,4'-Dihydroxy-7-methoxyflavone (Genkwanin)	Thevetiaflavone 7	0.31132	1.00735	0.99982	0.000893899	0.0026817	0.00303658	24.8756
38	5,7-Dihydroxy-4'-methoxyflavone (Acacetin)	Thevetiaflavone 7	4.33552	0.99873	0.99916	0.000221648	0.000664945	0.00151829	24.8756
39	6a,9-Dihydroxy-dimethylpyranopterpocarpan (Glyceollin I)	Glyurallin A 50	0.62888	0.95922	0.99942	0.000735369	0.00220611	0.00303658	12.4378
40	5,7-Dihydroxy-4'-methoxyisoflavone (Biochanin A)	Thevetiaflavone 7	0.80255	0.97171	0.99974	0.000755003	0.00226501	0.00226501	24.8756
41	3-Hydroxy-dimethylpyranopterocarpan (Phaseollin)	Glyurallin A 50	6.92722	0.98423	0.997801	3.2e-05	9.7e-05	0.000572845	12.4378
42	5,7-Dihydroxy-4'-methoxycoumaronochromone (Lotuschromone)	Glyurallin A 50	10.2454	0.98087	0.997641	0.000212341	0.000637024	0.000637024	6.21891
43	5,7,2',4'-Tetrahydroxy-6-isopentenylisoflavone (Luteone)	Glyurallin A 50	2.40483	0.93836	0.995764	0.00877739	0.0263322	0.0263322	24.8756
44	(R)-7-Hydroxy-2',4'-dimethoxyisoflavan (Sativan)	Alpinumisoflavone 57	0.49663	0.95662	0.99994	0.00044501	0.00133503	0.00607315	24.8756
45	5-Hydroxy-6,7,4'-trimethoxyflavone (Salvigenin)	3,7,4'-Trimethylkaempferol 56	0.68604	1.00675	0.998361	5.85429e-05	0.000175629	0.00151829	24.8756
46	5-Hydroxy-7,3',4'-trimethoxyflavone (7,3',4'-Trimethylluteolin)	3,7,4'-Trimethylkaempferol 56	0.66616	1.02225	0.998141	0.000123401	0.000370203	0.00303658	24.8756
47	(R)-2'-Hydroxy-7,4'-dimethoxyisoflavan (Isosativan)	Thevetiaflavone 7	0.94062	0.99308	0.99918	0.000450714	0.00135214	0.00303658	24.8756
48	4-Hydroxy-2-(2'-hydroxy-4'-methoxyphenyl)-6-methoxybenzofuran-3-carbaldehyde (Lotusaldehyde)	Moracin M 8	13.8357	0.97688	0.997921	6.41729e-05	0.000192519	0.000759144	24.8756
49	5,7,4′-Trihydroxy-6-isopentenylisoflavone (Wighteone)	Glyurallin A 50	4.00085	0.97164	0.99878	8.28583e-05	0.000248575	0.000759144	24.8756
51	5-Hydroxy-7,4'-dimethoxyflavone	3,7,4'-Trimethylkaempferol 56	0.78815	0.9675	0.997102	0.000115322	0.000345966	0.000759144	24.8756
52	5,7,2'-Trihydroxy-dimethylpyranoisoflavone (Licoisoflavone B)	Demethylwedelolactone 4	2.52391	0.9664	0.99962	0.00192767	0.005783	0.005783	24.8756
53	3,9-Dimethoxycoumestan	3,7,4'-Trimethylkaempferol 56	0.31391	0.92234	0.996383	9.1861e-05	0.000275583	0.00151829	24.8756
54	5-Hydroxy-7,4'-dimethoxyisoflavone	3,7,4'-Trimethylkaempferol 56	0.0752	0.99901	0.99968	0.00072622	0.00217866	0.00303658	24.8756
55	5,7,4'-Trihydroxy-6-isopentenylcoumaronochomone (Lupinalbin B)	Glyurallin A 50	2.93812	0.95435	0.99944	0.000215774	0.000647321	0.00151829	24.8756

## Sheet: Analyte Recovery and Precision
Table S5: Analyte recoveries in root and shoot matrix at five different spiking levels and intraday and interday precision of spiking level 3. Spiked amount was added to 20‒25 mg of sample matrix. N = number samples; m = number of injections for each sample.
		Roots																															Shoots
				Spiking level 1					Spiking level 2					Spiking level 3					Spiking level 4					Spiking level 5					Precision with Spiking level 3						Spiking level 1					Spiking level 2					Spiking level 3
ID	Analyte	Unspiked concentration (N=5) [µmol/g]	Unspiked standard deviation (SD) (N=5) [µmol/g]	Spiked amount [µmol]	Calculated concentration [µmol/g]	Determined concentration [µmol/g]	SD (N=5) [µmol/g]	Mean recovery (N=5) [%]	Spiked amount [µmol]	Calculated concentration [µmol/g]	Determined concentration [µmol/g]	SD (N=5) [µmol/g]	Mean recovery (N=5) [%]	Spiked amount [µmol]	Calculated concentration [µmol/g]	Determined concentration [µmol/g]	SD (N=5) [µmol/g]	Mean recovery (N=5) [%]	Spiked amount [µmol]	Calculated concentration [µmol/g]	Determined concentration [µmol/g]	SD (N=5) [µmol/g]	Mean recovery (N=5) [%]	Spiked amount [µmol]	Calculated concentration [µmol/g]	Determined concentration [µmol/g]	SD (N=5) [µmol/g]	Mean recovery (N=5) [%]	Mean intraday precision (N=5; m=5) [%]	Intraday coefficient of variation (CV) [%]	Mean interday precision (N=5; m=5) [%]	Interday coefficient of variation (CV) [%]	Unspiked concentration (N=5) [µmol/g]	Unspiked standard deviation (N=5) [µmol/g]	Spiked amount [µmol]	Calculated concentration [µmol/g]	Determined concentration [µmol/g]	SD (N=5) [µmol/g]	Mean recovery (N=5) [%]	Spiked amount [µmol]	Calculated concentration [µmol/g]	Determined concentration [µmol/g]	SD (N=5) [µmol/g]	Mean recovery (N=5) [%]	Spiked amount [µmol]	Calculated concentration [µmol/g]	Determined concentration [µmol/g]	SD (N=5) [µmol/g]	Mean recovery (N=5) [%]
1	(2R,3S)-3,5,7,3',4'-Pentahydroxyflavan (Catechin)	0.0205475	0.000909827	7.19545e-05	0.0236418	0.0231596	0.00296076	0.97825	0.000179886	0.0282806	0.02786	0.00328476	0.983693	0.000359773	0.0370683	0.0373545	0.00387671	1.00567	0.000719545	0.0476326	0.0526054	0.00399169	1.1035	0.00143909	0.0828337	0.0929609	0.0108461	1.12456	1.0082	0.0233084	0.995252	0.0940593	0.0214499	0.00446349	8.26188e-05	0.0249741	0.0232574	0.00400075	0.929602	0.000206547	0.0306784	0.0308028	0.00401568	1.00446	0.000413094	0.0410834	0.0406651	0.00611525	0.990996
2	(2R,3R)-3,5,7,3',4'-Pentahydroxyflavan (Epicatechin)	<LOQ	<LOQ	0.00035	0.0150513	0.0158314	0.00346255	1.04423	0.000875	0.0376153	0.0390657	0.00627082	1.03438	0.00175	0.0803601	0.0796595	0.010945	0.99072	0.0035	0.131747	0.126586	0.00821991	0.9616	0.007	0.302972	0.284578	0.033614	0.940343	1.015	0.0454202	1.02727	0.0614327	<LOQ	<LOQ	0.00035	0.0149296	0.0157181	0.0030399	1.06011	0.000875	0.0390946	0.0385186	0.00581354	0.983223	0.00175	0.0831739	0.0882105	0.0124132	1.0605
3	5,7,4'-Trihydroxyisoflavone 7-O-glucoside (Genistin)	<LOQ	<LOQ	0.00035	0.0173994	0.016416	0.00309289	0.93902	0.000875	0.0399635	0.0404328	0.00492938	1.01319	0.00175	0.0827083	0.0839009	0.0116042	1.01304	0.0035	0.134095	0.133686	0.00928591	0.997413	0.007	0.30532	0.300694	0.0356114	0.985184	0.988719	0.0355237	1.01063	0.04405	<LOQ	<LOQ	0.00035	0.0149296	0.0125443	0.00269231	0.840343	0.000875	0.0390946	0.0325733	0.005421	0.830217	0.00175	0.0831739	0.0695642	0.0106249	0.835003
5	5,7,4'-Trihydroxyisoflavone 4'-O-glucoside (Sophoricoside)	0.176766	0.0184799	0.00035	0.0150513	0.0144384	0.00269425	0.956229	0.000875	0.0376153	0.0340871	0.00385532	0.906377	0.00175	0.0803601	0.0746672	0.00973666	0.928526	0.0035	0.131747	0.118167	0.0085547	0.897257	0.007	0.302972	0.264828	0.0337112	0.873657	0.998353	0.0260589	1.08215	0.0338809	0.0586086	0.0075783	0.00035	0.0149296	0.0141771	0.00353079	0.944457	0.000875	0.0390946	0.0367409	0.00710312	0.933623	0.00175	0.0831739	0.0817968	0.0123549	0.981079
6	3,5,7,3',4',5'-Hexahydroxyflavone (Myricetin)	<LOQ	<LOQ	0.00035	0.0150513	0.015602	0.00286316	1.0368	0.000875	0.0376153	0.0375072	0.00332325	1	0.00175	0.0803601	0.0805033	0.0117032	1	0.0035	0.131747	0.131825	0.0119811	1	0.007	0.302972	0.303471	0.0428129	1	0.979997	0.047753	1.1	0.0840986	<LOQ	<LOQ	0.00035	0.0231351	0.0232441	0.00434836	1.00958	0.000875	0.0473001	0.0479655	0.00923726	1.00781	0.00175	0.0913794	0.0920938	0.0121479	1.00782
9	7,4'-Dihydroxyisoflavone (Daidzein)	0.00106025	3.99804e-05	0.00035	0.0161115	0.0186521	0.00252761	1.15956	0.000875	0.0386756	0.0432615	0.00389748	1.12078	0.00175	0.0814204	0.0886151	0.0106846	1.08924	0.0035	0.132807	0.130654	0.00985086	0.984041	0.007	0.304032	0.276578	0.0350081	0.90924	0.997888	0.0294898	0.987687	0.04061	<LOQ	<LOQ	0.00035	0.0149296	0.0174743	0.00319529	1.17589	0.000875	0.0390946	0.0405364	0.00618225	1.03506	0.00175	0.0831739	0.0817555	0.010392	0.983831
10	5,7,2',4'-Tetrahydroxyisoflavone (2'-Hydroxygenistein)	<LOQ	<LOQ	0.00035	0.0150513	0.0163875	0.00236885	1.09109	0.000875	0.0376153	0.0369202	0.00531539	0.980434	0.00175	0.0803601	0.0923924	0.011208	1.15016	0.0035	0.131747	0.142624	0.00879939	1.08354	0.007	0.302972	0.308616	0.0389865	1.01823	0.998046	0.0199359	0.869443	0.0330114	<LOQ	<LOQ	0.00035	0.0149296	0.0163718	0.00329729	1.09865	0.000875	0.0390946	0.0394791	0.00583625	1.00791	0.00175	0.0831739	0.0823381	0.0102573	0.990998
11	(S)-7,4'-Dihydroxyflavanone (Liquiritigenin)	0.00502735	0.0001995	0.00035	0.0167133	0.0188302	0.0024543	1.12859	0.000875	0.0392774	0.0416021	0.00468413	1.05878	0.00175	0.0820222	0.0823578	0.00983669	1.00441	0.0035	0.133409	0.125512	0.00850866	0.941337	0.007	0.304634	0.258606	0.0302135	0.849235	1.00225	0.0165285	1.00422	0.0247395	0.0904533	0.0111637	0.00035	0.0165224	0.0188374	0.00298598	1.146	0.000875	0.0406874	0.0431551	0.00614604	1.05874	0.00175	0.0847667	0.0835607	0.0103312	0.986932
12	3,5,7,3',4'-Pentahydroxyflavone (Quercetin)	0.0438408	0.00374156	0.00035	0.0150513	0.0136261	0.00260016	0.902298	0.000875	0.0376153	0.0359593	0.00462423	0.954735	0.00175	0.0803601	0.0808857	0.0101757	1.00676	0.0035	0.131747	0.137442	0.00967489	1.0437	0.007	0.302972	0.323175	0.0433715	1.06546	0.999188	0.0265165	0.993284	0.0352098	0.0208385	0.00265925	0.00035	0.0149296	0.012501	0.00239454	0.840571	0.000875	0.0390946	0.0346041	0.00593884	0.88128	0.00175	0.0831739	0.0842336	0.0112666	1.0134
14	7,3'-Dihydroxy-4'-methoxyisoflavone (Calycosin)	<LOQ	<LOQ	0.00035	0.0150513	0.0167868	0.00253934	1.11695	0.000875	0.0376153	0.0427068	0.00462868	1.1383	0.00175	0.0803601	0.0845926	0.00990052	1.05407	0.0035	0.131747	0.132639	0.00697902	1.00846	0.007	0.302972	0.277641	0.0347833	0.91594	0.999752	0.0281028	1.00564	0.0372078	<LOQ	<LOQ	0.00035	0.0149296	0.0162966	0.00303989	1.0968	0.000875	0.0390946	0.0429932	0.00513121	1.10098	0.00175	0.0831739	0.0882085	0.0105939	1.06254
15	1,8,9-Trihydroxy-3-methoxycoumestan (Wedelolactone)	<LOQ	<LOQ	0.00035	0.0297016	0.0271083	0.00286359	0.911493	0.000875	0.0522656	0.0549785	0.00763146	1.04972	0.00175	0.0950104	0.0995788	0.0125455	1.04633	0.0035	0.146397	0.148608	0.0119379	1.01457	0.007	0.317622	0.294336	0.0390153	0.925892	1.00226	0.0309239	0.986835	0.0403301	0.00284615	0.000347338	0.00035	0.0222606	0.0244822	0.00364342	1.09995	0.000875	0.0464256	0.0538453	0.00519324	1.16098	0.00175	0.0905049	0.0894075	0.0100742	0.989258
16	3,9-Dihydroxycoumestan (Coumestrol)	0.155464	0.0175544	0.000603201	0.181404	0.160025	0.0157525	0.881215	0.001508	0.220292	0.216291	0.00915668	0.981823	0.003016	0.293959	0.300788	0.0243676	1.02279	0.00603201	0.382521	0.379716	0.0200674	0.992516	0.012064	0.677615	0.692462	0.0946579	1.01877	0.99777	0.0322493	0.904285	0.0740621	0.0660767	0.00816457	0.000463996	0.085869	0.0901491	0.00772821	1.05266	0.00115999	0.117905	0.132536	0.0135042	1.12226	0.00231998	0.176341	0.168632	0.0137027	0.956996
17	5,7,4'-Trihydroxyisoflavone (Genistein)	<LOQ	<LOQ	0.00035	0.0160478	0.016415	0.00246249	1.02318	0.000875	0.0386118	0.037798	0.00461018	0.978204	0.00175	0.0813566	0.0789082	0.0100963	0.969929	0.0035	0.132743	0.116594	0.0109556	0.877543	0.007	0.303968	0.250016	0.0333411	0.821432	1.01183	0.0388356	0.931523	0.0333012	<LOQ	<LOQ	0.00035	0.0164491	0.0166042	0.00256258	1.01605	0.000875	0.040614	0.0404511	0.00735581	0.990361	0.00175	0.0846933	0.0793363	0.0104537	0.936811
18	5,7,4'-Trihydroxyflavone (Apigenin)	0.00298991	0.000375132	0.00035	0.0180412	0.020814	0.00303412	1.15262	0.000875	0.0406052	0.0464335	0.00452495	1.14472	0.00175	0.08335	0.0957761	0.0112191	1.14939	0.0035	0.134737	0.147858	0.00819068	1.09891	0.007	0.305962	0.322252	0.0460927	1.05113	0.99105	0.0233592	0.913511	0.0226587	0.00144443	0.000138142	0.00035	0.0163741	0.0170537	0.00301742	1.04512	0.000875	0.040539	0.0405844	0.00609366	0.998683	0.00175	0.0846183	0.0831331	0.0104743	0.983095
19	3,5,7,4'-Tetrahydroxyflavone (Kaempferol)	0.00166206	4.9022e-05	0.00035	0.0181232	0.0207182	0.00296672	1.14238	0.000875	0.0406872	0.0466121	0.00582456	1.14405	0.00175	0.083432	0.0951819	0.011932	1.14044	0.0035	0.134819	0.15001	0.0103591	1.11322	0.007	0.306044	0.326933	0.0460107	1.06629	1.00573	0.0341095	0.905262	0.0438279	0.00159279	0.000165321	2.79024e-05	0.00119021	0.00122864	0.000119418	1.05511	6.97559e-05	0.00311666	0.00326993	0.00030553	1.05568	0.000139512	0.00663071	0.00683852	0.00114097	1.03355
20	(R)-7,2'-Dihydroxy-4'-methoxyisoflavanone (Vestitone)	<LOQ	<LOQ	0.00035	0.0172584	0.0187435	0.00250877	1.08672	0.000875	0.0398224	0.0420475	0.0032362	1.05891	0.00175	0.0825673	0.082362	0.010269	0.997246	0.0035	0.133954	0.129692	0.00741363	0.969477	0.007	0.305179	0.274348	0.0339114	0.89866	0.987566	0.0212793	1.04524	0.0311235	<LOQ	<LOQ	0.00035	0.0171649	0.0185183	0.0027337	1.08479	0.000875	0.0413298	0.0425677	0.00500641	1.03094	0.00175	0.0854091	0.0863968	0.0107351	1.01261
21	(S)-5,7,4'-Trihydroxyflavanone (Naringenin)	<LOQ	<LOQ	0.00035	0.0191545	0.0216682	0.00303507	1.12977	0.000875	0.0417185	0.0460795	0.00425867	1.10549	0.00175	0.0844633	0.090008	0.0107478	1.06567	0.0035	0.13585	0.134378	0.00960638	0.989323	0.007	0.307075	0.276014	0.0389472	0.897075	0.996247	0.0249299	1.02512	0.032741	<LOQ	<LOQ	0.00035	0.0179758	0.0205369	0.00335388	1.14457	0.000875	0.0421408	0.044151	0.00673733	1.04446	0.00175	0.0862201	0.0851692	0.0101915	0.988875
22	7,2'-Dihydroxy-4'-methoxyisoflavone (2'-Hydroxyformononetin)	0.000435456	3.3929e-05	0.00035	0.0154867	0.0170682	0.00208542	1.10792	0.000875	0.0380508	0.0409676	0.00447017	1.07683	0.00175	0.0807956	0.0809929	0.00821191	1.00564	0.0035	0.132182	0.139565	0.0119221	1.05569	0.007	0.303407	0.302393	0.0362759	0.996722	0.997663	0.025373	0.99438	0.0274725	0.000568356	0.000251763	0.00035	0.015498	0.017971	0.00282103	1.16846	0.000875	0.039663	0.0421858	0.00563784	1.06332	0.00175	0.0837422	0.0863118	0.0110934	1.03148
23	7-Hydroxy-3',4'-dimethoxyisoflavone (Cladrin)	0.00166265	0.000169873	0.00035	0.0167139	0.0160393	0.00265691	0.957662	0.000875	0.039278	0.0404316	0.00400697	1.03108	0.00175	0.0820228	0.0812734	0.0098471	0.991046	0.0035	0.133409	0.128483	0.00641816	0.964663	0.007	0.304634	0.261501	0.0315907	0.858398	1.00315	0.0220547	1.00903	0.0291685	0.000562585	5.32305e-05	0.00035	0.0154922	0.0168583	0.00292485	1.09381	0.000875	0.0396572	0.0412711	0.00574213	1.03941	0.00175	0.0837365	0.0848293	0.0110706	1.01403
24	3,5,7,4'-Tetrahydroxy-3',5'-dimethoxyflavone (Syringetin)	0.00220711	0.000224463	0.00035	0.0150513	0.0157077	0.00212878	1.04776	0.000875	0.0376153	0.0400129	0.00393769	1.06526	0.00175	0.0803601	0.0804754	0.00990716	1.00175	0.0035	0.131747	0.128203	0.0078266	0.974239	0.007	0.302972	0.274171	0.036193	0.903965	1.01942	0.0257715	0.995501	0.0206883	0.00223523	9.71884e-05	0.00035	0.0149296	0.0160485	0.00251062	1.0848	0.000875	0.0390946	0.0393752	0.0047436	1.008	0.00175	0.0831739	0.0816339	0.00986548	0.983163
25	3,5,7,4'-Tetrahydroxy-3'-methoxyflavone (Isorhamnetin)	0.0030719	0.000325506	0.00035	0.0174847	0.0156266	0.00242196	0.892719	0.000875	0.0400487	0.0359051	0.00313871	0.897954	0.00175	0.0827936	0.0718536	0.00957581	0.86661	0.0035	0.13418	0.116105	0.00764219	0.865865	0.007	0.305405	0.250406	0.0320524	0.819293	0.996707	0.0234309	0.997359	0.0292767	<LOQ	<LOQ	0.00035	0.0160247	0.0152703	0.00199365	0.962934	0.000875	0.0401897	0.0379673	0.00489342	0.944286	0.00175	0.0842689	0.0816277	0.00938811	0.970804
26	(S)-5,7,3'-Trihydroxy-4'-methoxyflavanon (Hesperetin)	0.00243344	0.000523125	0.00035	0.0150513	0.015378	0.00255906	1.02268	0.000875	0.0376153	0.0364056	0.00318474	0.97015	0.00175	0.0803601	0.0723864	0.0090288	0.90073	0.0035	0.131747	0.118062	0.00948748	0.895929	0.007	0.302972	0.253364	0.031131	0.836132	0.997415	0.0191927	0.97463	0.0258968	0.00109506	7.52741e-05	0.00035	0.0149296	0.0169443	0.00315885	1.13989	0.000875	0.0390946	0.0395534	0.00471708	1.01266	0.00175	0.0831739	0.0801056	0.00977732	0.964786
27	7-Hydroxy-5,4'-dimethoxyisoflavone	0.00733199	0.00080347	0.00035	0.0150513	0.0159611	0.00226486	1.0635	0.000875	0.0376153	0.0395481	0.00438104	1.05148	0.00175	0.0803601	0.0797904	0.0106036	0.992441	0.0035	0.131747	0.131644	0.00836358	1.00004	0.007	0.302972	0.279706	0.0357519	0.922776	1.00206	0.031318	1.00762	0.0292445	<LOQ	<LOQ	0.00035	0.0149296	0.0157148	0.00322132	1.05429	0.000875	0.0390946	0.0397948	0.00540536	1.01774	0.00175	0.0831739	0.0847544	0.0109236	1.01996
28	5,7,4'-Trihydroxycoumaronochomone (Lupinalbin A)	<LOQ	<LOQ	0.00035	0.0150513	0.0168387	0.00322913	1.11408	0.000875	0.0376153	0.0397252	0.00450069	1.05714	0.00175	0.0803601	0.0879751	0.0126002	1.09279	0.0035	0.131747	0.13872	0.0135317	1.05189	0.007	0.302972	0.297642	0.046096	0.979657	1.00619	0.033559	0.890448	0.0284803	<LOQ	<LOQ	0.00035	0.0149296	0.01705	0.00306305	1.14949	0.000875	0.0390946	0.0446756	0.00569203	1.14322	0.00175	0.0831739	0.0811908	0.0108603	0.977042
29	5,7,4'-Trihydroxy-6-methoxycoumaronochromone (Ayamenin D)	0.535597	0.0217168	0.00111877	0.583709	0.530502	0.0295197	0.908468	0.00279693	0.655834	0.572424	0.0265292	0.873007	0.00559386	0.792468	0.715155	0.0566651	0.901356	0.0111877	0.956724	0.849286	0.0469261	0.887398	0.0223754	1.50404	1.39466	0.179913	0.924346	1.00307	0.0252936	0.999746	0.0718487	0.462059	0.0725568	0.00146339	0.524482	0.557283	0.0503686	1.06435	0.00365848	0.625518	0.646352	0.0614502	1.03351	0.00731696	0.809819	0.713915	0.0462248	0.883028
30	5-Hydroxy-6,7-dimethoxyflavone (Mosloflavone)	0.678276	0.0207771	0.00035	0.0150513	0.0146519	0.00217456	0.974812	0.000875	0.0376153	0.0388698	0.00509487	1.03167	0.00175	0.0803601	0.0804788	0.0102666	1.00115	0.0035	0.131747	0.135139	0.00895507	1.02668	0.007	0.302972	0.291566	0.0395052	0.961092	0.99818	0.0222951	0.998856	0.0238753	0.197962	0.0232984	0.00035	0.0149296	0.0153039	0.00298567	1.02811	0.000875	0.0390946	0.0398718	0.00523709	1.01952	0.00175	0.0831739	0.0863283	0.0118444	1.03718
31	4,2',4'-Trihydroxychalcone (Isoliquiritigenin)	0.000440269	6.08453e-05	0.00035	0.0207938	0.0242986	0.00248617	1.17014	0.000875	0.0433578	0.0512362	0.00489101	1.18186	0.00175	0.0861026	0.100055	0.011405	1.1623	0.0035	0.137489	0.145537	0.0109158	1.05845	0.007	0.308714	0.306507	0.0386285	0.992358	1.00152	0.0174467	0.996076	0.023817	<LOQ	<LOQ	0.00035	0.0186508	0.0207434	0.00346611	1.11324	0.000875	0.0428157	0.0454762	0.00622986	1.0603	0.00175	0.086895	0.0874006	0.0107086	1.00631
32	7-Hydroxy-4'-methoxyisoflavone (Formononetin)	0.000996507	7.01705e-05	0.00035	0.0190779	0.0204169	0.00240931	1.07104	0.000875	0.0416419	0.0442956	0.00388246	1.06493	0.00175	0.0843867	0.0845068	0.0101037	1.00143	0.0035	0.135773	0.131424	0.00728331	0.96916	0.007	0.306998	0.272335	0.0307578	0.887717	0.997275	0.0217079	1.02266	0.0279409	0.00151943	0.000151662	0.00035	0.0180273	0.0193857	0.0027854	1.08016	0.000875	0.0421922	0.0451163	0.00477638	1.07089	0.00175	0.0862715	0.0872834	0.0105928	1.01288
33	(S)-7,2'-Dihydroxy-4'-methoxyisoflavan (Vestitol)	0.000386917	4.63727e-05	0.000312701	0.190213	0.178681	0.0136031	0.939077	0.000781754	0.210373	0.204412	0.0227116	0.972586	0.00156351	0.248562	0.239305	0.027125	0.962831	0.00312701	0.294473	0.289711	0.0315802	0.986521	0.00625403	0.447451	0.43707	0.0564325	0.974996	0.990033	0.0326756	1.01479	0.0864528	0.000433534	7.06526e-05	0.000374631	0.0745889	0.0753196	0.00682349	1.00962	0.000936577	0.100454	0.102947	0.00530917	1.02518	0.00187315	0.147636	0.145936	0.0146202	0.991476
34	3-Hydroxy-dioxolopterocarpan (Maackiain)	<LOQ	<LOQ	0.00035	0.0223833	0.0224375	0.00375647	1	0.000875	0.0449473	0.0448568	0.00446785	1	0.00175	0.0876921	0.0863313	0.0140162	0.984952	0.0035	0.139079	0.138183	0.00724185	1	0.007	0.310304	0.311744	0.0554202	1	1.0036	0.058845	1.08428	0.102828	<LOQ	<LOQ	5.64888e-05	0.00240959	0.00245275	0.000441761	1.02456	0.000141222	0.00630974	0.00603389	0.000533994	0.963022	0.000282444	0.013424	0.013307	0.00195598	0.991289
35	7-Hydroxy-3,9-dimethoxypterocarp-6a-ene (Lotuscarpene)	<LOQ	<LOQ	0.000112388	0.0486739	0.0512124	0.00374722	1.05178	0.00028097	0.0559194	0.0561468	0.00333159	1.0045	0.00056194	0.0696451	0.0712925	0.00431414	1.02554	0.00112388	0.0861458	0.081186	0.00678823	0.941448	0.00224776	0.141128	0.130809	0.0187662	0.923307	1.02641	0.0583903	0.970198	0.0984639	<LOQ	<LOQ	6.30993e-05	0.0235301	0.0212196	0.00169099	0.901292	0.000157748	0.0278866	0.0271338	0.00322527	0.971648	0.000315496	0.0358334	0.037449	0.00480775	1.04587
36	3-Hydroxy-9-methoxypterocarpan (Medicarpin)	0.00410321	0.000140868	0.000102717	0.0378284	0.0407599	0.0035344	1.07707	0.000256792	0.0444504	0.0510112	0.00171158	1.14793	0.000513585	0.0569951	0.0597319	0.00351061	1.05253	0.00102717	0.0720758	0.0755336	0.00594196	1.048	0.00205434	0.122326	0.123476	0.0134359	1.00939	1.00977	0.0412858	0.894414	0.120183	0.00304619	0.000241934	4.0864e-05	0.0147866	0.0145594	0.00247073	0.986956	0.00010216	0.017608	0.0170706	0.00121085	0.971597	0.00020432	0.0227544	0.0218275	0.00275499	0.961236
37	5,4'-Dihydroxy-7-methoxyflavone (Genkwanin)	<LOQ	<LOQ	0.00035	0.0150513	0.016447	0.00378606	1.08456	0.000875	0.0376153	0.0403545	0.00171161	1.07962	0.00175	0.0803601	0.0810594	0.0109932	1.00832	0.0035	0.131747	0.124007	0.00702644	0.942458	0.007	0.302972	0.258466	0.0358065	0.851759	1.00192	0.0375943	0.991748	0.0510242	<LOQ	<LOQ	0.00035	0.0149296	0.0150573	0.00349105	1.00583	0.000875	0.0390946	0.0347232	0.00487119	0.88736	0.00175	0.0831739	0.0714741	0.00883473	0.861714
38	5,7-Dihydroxy-4'-methoxyflavone (Acacetin)	0.178759	0.021583	0.000617311	0.205306	0.225494	0.020066	1.09822	0.00154328	0.245103	0.252952	0.0256387	1.03497	0.00308656	0.320494	0.318314	0.0244737	0.995454	0.00617311	0.411127	0.400965	0.0242821	0.978111	0.0123462	0.713125	0.649865	0.0576206	0.911438	1.011	0.0311788	1.00394	0.123355	0.0170566	0.0032347	0.000227151	0.026746	0.0222864	0.00160542	0.833566	0.000567877	0.0424291	0.0402519	0.00559827	0.945519	0.00113575	0.0710367	0.0716553	0.00796141	1.00787
39	6a,9-Dihydroxy-dimethylpyranopterpocarpan (Glyceollin I)	0.00574251	0.000499641	0.00035	0.0150513	0.0148607	0.00268928	0.985029	0.000875	0.0376153	0.034835	0.00353113	0.927817	0.00175	0.0803601	0.0711106	0.00938155	0.885033	0.0035	0.131747	0.115324	0.00754769	0.876571	0.007	0.302972	0.270822	0.0450912	0.890114	0.987004	0.0398343	1.01844	0.0513651	0.00372113	0.000296876	0.00035	0.0149296	0.0147646	0.00300154	0.991086	0.000875	0.0390946	0.0398453	0.00583054	1.01792	0.00175	0.0831739	0.0845795	0.0112056	1.01829
40	5,7-Dihydroxy-4'-methoxyisoflavone (Biochanin A)	0.0110726	0.00164041	0.00035	0.0261239	0.0253291	0.00264877	0.969056	0.000875	0.0486879	0.0512095	0.00552501	1.05043	0.00175	0.0914327	0.0970951	0.0122678	1.06048	0.0035	0.142819	0.154367	0.00864445	1.08256	0.007	0.314044	0.328203	0.037256	1.04557	1.00491	0.0321019	0.990352	0.0279704	0.00763274	0.000845476	4.58488e-05	0.00958847	0.00851498	0.00079417	0.887033	0.000114622	0.012754	0.0139341	0.00177662	1.09114	0.000229244	0.0185282	0.0183054	0.0021839	0.987526
41	3-Hydroxy-dimethylpyranopterocarpan (Phaseollin)	0.0430479	0.00346934	0.000175	0.00752564	0.00716704	0.00122165	0.951886	0.0004375	0.0188077	0.0178911	0.00287162	0.947931	0.000875	0.0401801	0.0357137	0.00495257	0.887561	0.00175	0.0658734	0.0565834	0.0057872	0.857669	0.0035	0.151486	0.133077	0.0192817	0.876686	1.00735	0.0279244	0.998795	0.0410479	0.0292138	0.00541566	0.00035	0.0149296	0.0162943	0.00332923	1.09303	0.000875	0.0390946	0.0439961	0.00533094	1.12699	0.00175	0.0831739	0.0952241	0.0123552	1.14641
42	5,7-Dihydroxy-4'-methoxycoumaronochromone (Lotuschromone)	0.00818602	0.000873205	1.04813e-05	0.00863675	0.0090231	0.00138816	1.04436	2.62032e-05	0.00931246	0.0103239	0.000745736	1.10801	5.24065e-05	0.0105925	0.0107857	0.00134582	1.01915	0.000104813	0.0121314	0.0119696	0.00127279	0.987504	0.000209626	0.017259	0.0167175	0.00169092	0.966827	0.995225	0.0413531	1.02121	0.172466	0.0120202	0.00185462	4.38368e-05	0.0138901	0.0117425	0.00140933	0.846606	0.000109592	0.0169167	0.016958	0.00186348	1.00173	0.000219184	0.0224376	0.0223615	0.00328018	0.999699
43	5,7,2',4'-Tetrahydroxy-6-isopentenylisoflavone (Luteone)	<LOQ	<LOQ	0.000175	0.00752564	0.00775271	0.0011106	1.03438	0.0004375	0.0188077	0.017059	0.00205442	0.908617	0.000875	0.0401801	0.0360539	0.00542426	0.894958	0.00175	0.0658734	0.0579942	0.00527572	0.879886	0.0035	0.151486	0.135313	0.0202622	0.890743	0.987833	0.0370823	0.950258	0.0324537	0.00820551	0.00110192	0.00035	0.0149296	0.0139301	0.00290656	0.934629	0.000875	0.0390946	0.0373508	0.00468668	0.957531	0.00175	0.0831739	0.082382	0.0123496	0.989847
44	(R)-7-Hydroxy-2',4'-dimethoxyisoflavan (Sativan)	<LOQ	<LOQ	0.0012231	0.730874	0.656592	0.0384963	0.898687	0.00305775	0.809725	0.784747	0.0673625	0.969903	0.0061155	0.9591	0.957737	0.0995948	1.001	0.012231	1.13867	1.18652	0.102867	1.04446	0.024462	1.73703	1.80714	0.183641	1.04129	1.0046	0.0259974	0.96751	0.16736	<LOQ	<LOQ	0.000472973	0.218137	0.201297	0.0143764	0.923542	0.00118243	0.250793	0.261516	0.0278294	1.04352	0.00236487	0.310359	0.310159	0.047238	0.999406
45	5-Hydroxy-6,7,4'-trimethoxyflavone (Salvigenin)	<LOQ	<LOQ	0.00035	0.0156659	0.0177539	0.00237116	1.13617	0.000875	0.03823	0.044577	0.0044424	1.16723	0.00175	0.0809748	0.0818865	0.0102493	1.0113	0.0035	0.132361	0.153929	0.00992681	1.1638	0.007	0.303586	0.335473	0.0742823	1.09589	0.987874	0.0200325	1.01195	0.0249893	<LOQ	<LOQ	0.00035	0.0149296	0.0169888	0.00337724	1.14011	0.000875	0.0390946	0.0451117	0.00602264	1.15323	0.00175	0.0831739	0.0969742	0.0127972	1.16596
46	5-Hydroxy-7,3',4'-trimethoxyflavone (7,3',4'-Trimethylluteolin)	0.000614664	6.73977e-05	0.00035	0.0150513	0.0150727	0.00251761	1.0011	0.000875	0.0376153	0.0382398	0.00514044	1.01507	0.00175	0.0803601	0.0813538	0.0103127	1.01219	0.0035	0.131747	0.130199	0.010355	0.989155	0.007	0.302972	0.283297	0.0394805	0.933713	0.994982	0.0179919	1.031	0.0236096	<LOQ	<LOQ	0.00035	0.0149296	0.013195	0.00258317	0.8864	0.000875	0.0390946	0.0369484	0.00403134	0.948343	0.00175	0.0831739	0.0848469	0.0111568	1.02044
47	(R)-2'-Hydroxy-7,4'-dimethoxyisoflavan (Isosativan)	<LOQ	<LOQ	0.00035	0.0154916	0.0181063	0.00259462	1.17054	0.000875	0.0380556	0.0431672	0.00393996	1.13663	0.00175	0.0808004	0.0837257	0.0108368	1.03567	0.0035	0.132187	0.133412	0.00977367	1.00971	0.007	0.303412	0.281438	0.0362017	0.927036	1.01455	0.0276587	1.10873	0.0264026	<LOQ	<LOQ	0.00035	0.0149296	0.0176584	0.00342984	1.18606	0.000875	0.0390946	0.0425043	0.00568267	1.08709	0.00175	0.0831739	0.0851937	0.010207	1.02618
48	4-Hydroxy-2-(2'-hydroxy-4'-methoxyphenyl)-6-methoxybenzofuran-3-carbaldehyde (Lotusaldehyde)	<LOQ	<LOQ	0.000174497	0.0505519	0.0500392	0.00494157	0.989531	0.000436241	0.0618014	0.067329	0.00207952	1.09029	0.000872483	0.0831124	0.0919606	0.00693438	1.10723	0.00174497	0.108732	0.119863	0.00690733	1.10227	0.00348993	0.194098	0.21682	0.0263685	1.1151	0.989126	0.0245448	0.995319	0.083364	<LOQ	<LOQ	0.000135038	0.034974	0.0313415	0.00219345	0.89659	0.000337594	0.0442974	0.0441992	0.00489454	0.998236	0.000675189	0.0613041	0.0621037	0.00679731	1.01519
49	5,7,4′-Trihydroxy-6-isopentenylisoflavone (Wighteone)	0.0146503	0.000822992	0.00035	0.0154382	0.0135059	0.00242761	0.872053	0.000875	0.0380022	0.0345356	0.00487724	0.90681	0.00175	0.0807471	0.0718723	0.0101572	0.888434	0.0035	0.132134	0.112648	0.00864212	0.85257	0.007	0.303359	0.266832	0.0403334	0.877099	1.01121	0.0278224	0.969543	0.0425151	0.00733102	0.000817689	0.00035	0.0153632	0.0139496	0.00256854	0.911471	0.000875	0.0395281	0.0380761	0.00493587	0.963351	0.00175	0.0836074	0.0822836	0.0122409	0.983431
51	5-Hydroxy-7,4'-dimethoxyflavone	<LOQ	<LOQ	0.00035	0.0150513	0.0139942	0.00233299	0.9296	0.000875	0.0376153	0.0412171	0.00516922	1.09449	0.00175	0.0803601	0.0914859	0.0121409	1.13757	0.0035	0.131747	0.15446	0.0131238	1.17189	0.007	0.302972	0.356021	0.052573	1.17223	0.993524	0.0239815	0.988511	0.0267028	<LOQ	<LOQ	0.00035	0.0177758	0.0160183	0.00284506	0.901666	0.000875	0.0419408	0.040878	0.00493462	0.974584	0.00175	0.08602	0.0869373	0.0116885	1.00976
52	5,7,2'-Trihydroxy-dimethylpyranoisoflavone (Licoisoflavone B)	<LOQ	<LOQ	0.00035	0.0150513	0.0178126	0.0027879	1.18418	0.000875	0.0376153	0.0426785	0.00447539	1.13591	0.00175	0.0803601	0.0778259	0.00940216	0.969148	0.0035	0.131747	0.115423	0.0115312	0.874989	0.007	0.302972	0.24536	0.0311124	0.809472	0.990671	0.0320397	1.03182	0.0359473	<LOQ	<LOQ	0.00035	0.0149296	0.0165282	0.00203295	1.12446	0.000875	0.0390946	0.0361919	0.00363978	0.928411	0.00175	0.0831739	0.0769218	0.00907434	0.927063
53	3,9-Dimethoxycoumestan	<LOQ	<LOQ	0.00035	0.0150513	0.0157384	0.00284125	1.04274	0.000875	0.0376153	0.0398437	0.00514552	1.05787	0.00175	0.0803601	0.0826922	0.0112785	1.02805	0.0035	0.131747	0.13753	0.0103771	1.04411	0.007	0.302972	0.29889	0.0372566	0.986229	0.991269	0.022991	0.946399	0.0269138	<LOQ	<LOQ	0.00035	0.0149296	0.0144526	0.00298216	0.969486	0.000875	0.0390946	0.0389781	0.0049613	0.997349	0.00175	0.0831739	0.0828221	0.0112979	0.995049
54	5-Hydroxy-7,4'-dimethoxyisoflavone	<LOQ	<LOQ	0.00035	0.0150513	0.0173007	0.00299682	1.14743	0.000875	0.0376153	0.0397093	0.00504033	1.05435	0.00175	0.0803601	0.0844754	0.0114772	1.05056	0.0035	0.131747	0.141044	0.00870087	1.07211	0.007	0.302972	0.32108	0.0451623	1.05811	0.991252	0.0368247	1.03361	0.0360729	<LOQ	<LOQ	0.00035	0.0149296	0.0158174	0.00343821	1.05829	0.000875	0.0390946	0.0406291	0.00603574	1.03753	0.00175	0.0831739	0.0875732	0.0118882	1.05253
55	5,7,4'-Trihydroxy-6-isopentenylcoumaronochomone (Lupinalbin B)	0.0334112	0.00412823	0.00035	0.0200786	0.0184022	0.00246429	0.915657	0.000875	0.0426427	0.0388923	0.005144	0.909714	0.00175	0.0853875	0.0801451	0.011178	0.936368	0.0035	0.136774	0.122414	0.0111582	0.894209	0.007	0.307999	0.278088	0.0400192	0.900916	1.00677	0.0293613	0.915984	0.0346174	0.0130435	0.00187598	0.000346189	0.10522	0.0975271	0.00884454	0.926623	0.000865471	0.129122	0.131521	0.019532	1.01762	0.00173094	0.172721	0.178297	0.0239414	1.03253
[truncated: 14 more columns]

## Sheet: Lyophilization Stability
Table S6: Lyophilization stability as ratio of fresh weight analyte concentration in lyophilized and non-lyophilized samples (N=4).
ID	Analyte	Lyophilization stability roots [%]	Lyophilization stability shoots [%]
1	(2R,3S)-3,5,7,3',4'-Pentahydroxyflavan (Catechin)		0.953837
2	(2R,3R)-3,5,7,3',4'-Pentahydroxyflavan (Epicatechin)		1.13081
3	5,7,4'-Trihydroxyisoflavone 7-O-glucoside (Genistin)		0.862537
5	5,7,4'-Trihydroxyisoflavone 4'-O-glucoside (Sophoricoside)		0.855716
6	3,5,7,3',4',5'-Hexahydroxyflavone (Myricetin)
9	7,4'-Dihydroxyisoflavone (Daidzein)	0.896315	0.950743
10	5,7,2',4'-Tetrahydroxyisoflavone (2'-Hydroxygenistein)		0.91114
11	(S)-7,4'-Dihydroxyflavanone (Liquiritigenin)	0.994352	0.960393
12	3,5,7,3',4'-Pentahydroxyflavone (Quercetin)		0.893179
14	7,3'-Dihydroxy-4'-methoxyisoflavone (Calycosin)	0.875473	0.871999
15	1,8,9-Trihydroxy-3-methoxycoumestan (Wedelolactone)	0.999699	1.16365
16	3,9-Dihydroxycoumestan (Coumestrol)	1.05782	1.10662
17	5,7,4'-Trihydroxyisoflavone (Genistein)	0.988478	0.952939
18	5,7,4'-Trihydroxyflavone (Apigenin)	0.975134	1.01741
19	3,5,7,4'-Tetrahydroxyflavone (Kaempferol)		1.1056
20	(R)-7,2'-Dihydroxy-4'-methoxyisoflavanone (Vestitone)	0.86546	0.947819
21	(S)-5,7,4'-Trihydroxyflavanone (Naringenin)	0.951113	0.993556
22	7,2'-Dihydroxy-4'-methoxyisoflavone (2'-Hydroxyformononetin)	0.87593	0.866969
23	7-Hydroxy-3',4'-dimethoxyisoflavone (Cladrin)	0.995721	0.947386
24	3,5,7,4'-Tetrahydroxy-3',5'-dimethoxyflavone (Syringetin)
25	3,5,7,4'-Tetrahydroxy-3'-methoxyflavone (Isorhamnetin)		0.94274
26	(S)-5,7,3'-Trihydroxy-4'-methoxyflavanon (Hesperetin)
27	7-Hydroxy-5,4'-dimethoxyisoflavone
28	5,7,4'-Trihydroxycoumaronochomone (Lupinalbin A)
29	5,7,4'-Trihydroxy-6-methoxycoumaronochromone (Ayamenin D)	0.944768	1.13167
30	5-Hydroxy-6,7-dimethoxyflavone (Mosloflavone)
31	4,2',4'-Trihydroxychalcone (Isoliquiritigenin)	0.875879	0.947475
32	7-Hydroxy-4'-methoxyisoflavone (Formononetin)	0.932162	0.978366
33	(S)-7,2'-Dihydroxy-4'-methoxyisoflavan (Vestitol)	1.03336	1.04605
34	3-Hydroxy-dioxolopterocarpan (Maackiain)
35	7-Hydroxy-3,9-dimethoxypterocarp-6a-ene (Lotuscarpene)	0.896898	0.944849
36	3-Hydroxy-9-methoxypterocarpan (Medicarpin)	0.938878	0.890157
37	5,4'-Dihydroxy-7-methoxyflavone (Genkwanin)
38	5,7-Dihydroxy-4'-methoxyflavone (Acacetin)	0.982479	0.981124
39	6a,9-Dihydroxy-dimethylpyranopterpocarpan (Glyceollin I)
40	5,7-Dihydroxy-4'-methoxyisoflavone (Biochanin A)	1.12253	1.07145
41	3-Hydroxy-dimethylpyranopterocarpan (Phaseollin)
42	5,7-Dihydroxy-4'-methoxycoumaronochromone (Lotuschromone)	0.992823	0.892807
43	5,7,2',4'-Tetrahydroxy-6-isopentenylisoflavone (Luteone)
44	(R)-7-Hydroxy-2',4'-dimethoxyisoflavan (Sativan)	0.958998	0.951238
45	5-Hydroxy-6,7,4'-trimethoxyflavone (Salvigenin)		1.0121
46	5-Hydroxy-7,3',4'-trimethoxyflavone (7,3',4'-Trimethylluteolin)
47	(R)-2'-Hydroxy-7,4'-dimethoxyisoflavan (Isosativan)		1.02426
48	4-Hydroxy-2-(2'-hydroxy-4'-methoxyphenyl)-6-methoxybenzofuran-3-carbaldehyde (Lotusaldehyde)	0.854727	1.05495
49	5,7,4′-Trihydroxy-6-isopentenylisoflavone (Wighteone)		0.901426
51	5-Hydroxy-7,4'-dimethoxyflavone		0.93314
52	5,7,2'-Trihydroxy-dimethylpyranoisoflavone (Licoisoflavone B)
53	3,9-Dimethoxycoumestan
54	5-Hydroxy-7,4'-dimethoxyisoflavone
55	5,7,4'-Trihydroxy-6-isopentenylcoumaronochomone (Lupinalbin B)	1.04104	0.890308

## Sheet: Concentrations in WT and Mutant
Table S7: Analyte concentrations [µmol/g dw] in mycorrhizal (AM) and non-mycorrhizal (Control) wild-type (WT) and mutant roots and shoots harvested 7 and 10 weeks post-inoculation (wpi). BR: biological replicate, LOD: limit of detection, LOQ: limit of quantification.
Sample_ID	Organ	Treatment	Colonization [%]	Genotype	Harvest [wpi]	BR	1	2	3	5	6	9	10	11	12	14	15	16	17	18	19	20	21	22	23	24	25	26	27	28	29	30	31	32	33	34	35	36	37	38	39	40	41	42	43	44	45	46	47
Roots_AM_WT_7 wpi-1	Roots	AM	26.333	WT	7	1	0.314442	0.00352956	0.000287208	1.58194e-05	0.00122977	0.000669926	<LOD	0.00121132	0.00137457	0.000857034	0.0314796	0.0458528	0.00100989	0.000457059	0.000911777	0.00122059	0.00206799	0.00229935	0.000153691	5.02428e-05	<LOD	<LOD	0.000291651	0.359883	0.0618513	<LOD	0.0274059	0.00568192	0.0782561	<LOD	0.0495126	0.0675806	<LOD	0.0837324	<LOD	0.0425091	1.27492e-05	0.0128724	<LOD	0.040948	<LOD	<LOD	6.79132e-05
Roots_AM_WT_7 wpi-2	Roots	AM	44	WT	7	2	0.260067	0.00690475	0.00185583	4.33211e-05	0.00559419	0.000829893	0.000617164	0.00123317	0.00399328	0.000248741	0.0232398	0.0176474	0.00540385	0.00164975	0.00250388	0.000993936	0.00285721	0.00116585	0.00020544	<LOQ	0.000953198	<LOD	<LOQ	0.442814	0.424347	<LOD	0.00431782	0.00254796	0.161618	<LOD	0.0924245	0.0104047	<LOQ	0.0387849	<LOD	0.0256749	9.57287e-06	0.020521	<LOD	0.134938	<LOD	<LOD	0.000253254
Roots_AM_WT_7 wpi-3	Roots	AM	66.667	WT	7	3	0.342839	0.00485005	0.000187676	6.81194e-06	0.00344971	0.000682423	<LOD	0.00221673	0.00195627	0.00119205	0.0105957	0.0233508	0.000474091	0.000176628	0.00165844	0.00142675	0.00143767	0.00124458	0.000171686	4.08898e-05	<LOQ	<LOD	6.38729e-05	0.0972108	0.0248346	<LOD	0.0208238	0.00559884	0.0605715	<LOD	0.0408075	0.0353683	7.17217e-05	0.0481965	<LOD	0.0151602	1.68496e-05	0.00706566	<LOD	0.0257004	<LOD	<LOD	0.000124155
Roots_AM_WT_7 wpi-4	Roots	AM	55	WT	7	4	0.770012	<LOQ	0.000686003	0.000170219	0.0276398	0.0162029	<LOQ	0.0120366	0.00176671	0.0135851	0.0777896	0.247452	0.0225006	0.0114839	0.00719163	0.00332805	0.00890557	0.00350206	0.00152927	<LOD	<LOD	<LOD	<LOQ	1.04357	0.635414	<LOD	0.0306948	0.031047	0.108301	<LOD	0.0639742	0.123927	<LOQ	0.461041	<LOD	0.141569	<LOD	0.0707989	<LOD	0.325933	<LOD	<LOD	0.00115267
Roots_AM_WT_7 wpi-5	Roots	AM	83	WT	7	5	0.864094	<LOQ	0.00121621	0.000194265	<LOQ	0.0237866	<LOD	0.0107287	0.00303665	0.00982997	0.0226419	0.159939	0.0177834	0.00300901	<LOQ	0.00221882	0.00703224	0.00185563	0.000429263	<LOD	<LOD	<LOD	0.000761354	0.745076	0.286777	<LOD	0.0301281	0.013508	0.0777572	<LOD	0.0320546	0.089175	<LOQ	0.695073	<LOD	0.107782	<LOD	0.0571938	<LOD	0.124373	<LOD	<LOD	0.000669468
Roots_AM_WT_7 wpi-6	Roots	AM	90	WT	7	6	0.680408	<LOQ	0.00352329	0.00016812	0.0118541	0.00657656	<LOD	0.00577741	0.00345039	0.00563318	0.0372012	0.154509	0.0135517	0.00529091	0.00880659	0.00231226	0.0047117	0.00175966	0.000556319	<LOD	<LOD	<LOD	<LOQ	0.984546	0.43502	<LOD	0.0222125	0.00917957	0.0534323	<LOD	0.0595144	0.0679637	<LOD	0.440767	<LOD	0.108418	<LOD	0.0645079	<LOD	0.113723	<LOD	<LOD	0.000556297
Roots_AM_WT_7 wpi-7	Roots	AM	90	WT	7	7	0.579415	0.00906295	0.0016567	4.21948e-05	<LOD	0.00620792	<LOD	0.00498948	0.0032582	0.00571842	0.0844332	0.090004	0.00936872	0.00535762	<LOQ	0.00239805	0.0057441	0.00147706	0.000336487	<LOD	<LOD	<LOD	0.000681176	0.604618	0.532382	<LOD	0.0215901	0.00749871	0.0294995	<LOD	0.0449844	0.0169678	<LOQ	0.16035	<LOD	0.064044	<LOD	0.0487092	<LOD	0.0577388	<LOD	<LOD	0.000195153
Roots_AM_ccamk-3_7 wpi-1	Roots	AM	0	ccamk-3	7	1	0.340036	0.00583043	0.000321714	2.01313e-05	0.00636863	0.000385463	<LOQ	0.00123377	0.00145729	0.000137224	0.0183008	0.0168651	0.00110414	0.000408834	0.000793726	0.000800681	0.00157591	0.000907427	0.00013231	<LOQ	<LOD	<LOD	8.28042e-05	0.223879	0.0523779	<LOD	0.0134003	0.00223671	0.0624113	<LOD	0.0533939	0.0152816	<LOQ	0.0354215	<LOD	0.0117571	5.56211e-06	0.00676205	<LOD	0.0279467	<LOD	<LOD	0.000214889
Roots_AM_ccamk-3_7 wpi-2	Roots	AM	0	ccamk-3	7	2	0.410053	0.00580579	0.000471226	7.37737e-06	0.00313014	0.000325256	<LOD	0.00098184	0.00185779	0.000185025	0.0190443	0.0123194	0.000562204	<LOQ	0.000731298	0.000834764	0.000956881	0.00110688	8.82833e-05	<LOQ	<LOD	<LOD	<LOQ	0.0643029	0.0369476	<LOD	0.00923304	0.00190594	0.0261595	<LOD	0.0173102	0.0235071	<LOD	0.0406224	<LOD	0.00434997	4.0975e-06	0.00286252	<LOD	0.0128009	<LOD	<LOD	<LOQ
Roots_AM_ccamk-3_7 wpi-3	Roots	AM	0	ccamk-3	7	3	0.636134	0.00757738	0.000107728	4.75577e-06	0.00587414	0.000375982	<LOD	0.00149767	0.00285798	0.000265613	0.0124278	0.0172596	0.000420427	0.000239669	0.00130724	0.00104837	0.00154266	0.00102714	0.000153547	<LOQ	<LOQ	<LOD	<LOQ	0.123274	0.0312786	<LOD	0.0345259	0.00379907	0.0790888	<LOD	0.0556874	0.0101338	3.44948e-05	0.063546	<LOD	0.0137728	1.44242e-05	0.00520038	<LOD	0.0101981	<LOD	<LOD	9.32598e-05
Roots_AM_ccamk-13_7 wpi-1	Roots	AM	0	ccamk-13	7	1	0.209348	0.00566307	0.000769005	1.31052e-05	<LOD	0.00215293	<LOQ	0.00134816	0.000751375	0.000201061	0.0312957	0.0199175	0.00127016	<LOQ	<LOD	0.00131418	0.00119381	0.00295023	8.71994e-05	<LOD	<LOD	<LOD	<LOD	0.338791	0.131246	<LOD	0.0039727	0.00251018	0.0678081	<LOD	0.0471941	0.00880595	<LOD	0.0237934	<LOD	0.00943288	1.165e-05	0.0121634	<LOD	0.0861532	<LOD	<LOD	0.00020311
Roots_AM_ccamk-13_7 wpi-2	Roots	AM	0	ccamk-13	7	2	0.120667	0.00275078	0.00015387	8.64327e-06	0.000620888	0.00221894	<LOQ	0.0288361	0.000768168	0.004321	0.019722	0.114226	0.00125062	0.000421709	0.000864569	0.0109312	0.00650785	0.0127729	0.00203605	3.85433e-05	<LOD	<LOD	<LOD	0.426743	0.0989412	<LOD	0.150306	0.0318568	0.899218	<LOD	0.0187212	0.0134059	<LOQ	0.056961	<LOD	0.0200364	2.03048e-05	0.0151487	<LOD	0.139567	<LOD	<LOD	0.000198636
Roots_AM_ccamk-13_7 wpi-3	Roots	AM	0	ccamk-13	7	3	0.248358	0.00272786	0.000126206	1.00863e-05	0.000687826	0.0021455	0.000146751	0.00712808	0.00109924	0.00130079	0.0434248	0.0679451	0.000880166	0.000217908	0.000757552	0.00388419	0.00206625	0.00710085	0.000330208	3.34974e-05	<LOD	<LOD	<LOD	0.491552	0.0550011	<LOD	0.045523	0.0152355	0.413003	<LOD	0.0378107	0.016316	0.000172473	0.0951603	<LOD	0.0146877	1.40693e-05	0.0162175	<LOD	0.0536381	<LOD	<LOD	0.000169035
Roots_AM_cyclops-3_7 wpi-1	Roots	AM	6.889	cyclops-3	7	1	0.412748	0.00455001	0.000189057	3.92484e-06	0.000214138	0.000702942	<LOD	0.00120083	0.000967907	0.000261113	0.0662891	0.0126493	0.000332441	0.000158859	0.000852738	0.000815292	0.000950592	0.00177915	4.83851e-05	1.7718e-05	<LOD	<LOD	<LOD	0.18339	0.0164386	<LOD	0.0162786	0.013596	0.0519436	<LOD	0.0367737	0.00487893	<LOQ	0.0467821	<LOD	0.0126453	7.02653e-06	0.00531147	<LOD	0.00727756	<LOD	<LOD	6.9846e-05
Roots_AM_cyclops-3_7 wpi-2	Roots	AM	6.889	cyclops-3	7	2	0.419355	0.00538255	6.32163e-05	2.76803e-06	0.000678297	0.000191801	<LOD	0.00107649	0.00147248	0.00014754	0.00495594	0.0121344	0.000236656	0.000171395	0.000499452	0.000629388	0.00126539	0.000732965	8.70127e-05	1.92258e-05	<LOQ	<LOD	<LOQ	0.0416997	0.0285302	<LOD	0.0171574	0.0032306	0.0617438	<LOD	0.0247797	0.0201825	<LOQ	0.0249256	<LOD	0.0132283	1.15353e-05	0.00215358	<LOD	0.012887	<LOD	<LOD	3.18277e-05
Roots_AM_cyclops-3_7 wpi-3	Roots	AM	3.111	cyclops-3	7	3	0.496188	0.00654239	8.64001e-05	3.14359e-06	0.00376764	0.000298163	<LOD	0.000697292	0.00249464	0.00014967	0.00916588	0.0135295	0.000267513	0.00015741	0.000698599	0.000531921	0.000961563	0.000737118	0.000114213	2.20116e-05	<LOQ	<LOD	<LOQ	0.066202	0.0328641	<LOD	0.0100627	0.00261819	0.0351308	<LOD	0.0553104	0.0137442	5.38649e-05	0.0422682	<LOD	0.0102758	5.25362e-06	0.00325832	<LOD	0.0212221	<LOD	<LOD	4.95532e-05
Roots_AM_cyclops-4_7 wpi-1	Roots	AM	1.667	cyclops-4	7	1	0.201257	0.00544555	0.00540757	0.00012587	0.0014975	0.00046135	<LOD	0.00153848	0.00216934	0.000218198	0.0246644	0.0235701	0.00402887	0.000811979	<LOQ	0.00212971	0.00543053	0.00122444	7.23589e-05	<LOQ	<LOQ	<LOD	<LOQ	0.717646	0.242119	<LOD	0.00600925	0.00218213	0.101328	<LOD	0.15235	0.00692572	0.000263555	0.142623	<LOD	0.0386509	1.0611e-05	0.0406347	<LOD	0.0468242	<LOD	<LOD	0.000613767
Roots_AM_cyclops-4_7 wpi-2	Roots	AM	5.111	cyclops-4	7	2	0.259889	0.00294273	0.000122843	5.20738e-06	0.000885707	0.000954036	<LOQ	0.00107863	0.00107929	0.000308775	0.0298294	0.0123657	0.000442181	8.349e-05	0.000429522	0.000914414	0.000776819	0.00103985	8.38514e-05	1.87471e-05	<LOQ	<LOD	4.00548e-05	0.0849515	0.0206858	<LOD	0.0116827	0.00450115	0.0278541	<LOD	0.0610496	0.0095149	<LOD	0.0666678	<LOD	0.00743111	5.11842e-06	0.00470256	<LOD	0.00866312	<LOD	<LOD	0.000220232
Roots_AM_cyclops-4_7 wpi-3	Roots	AM	1.778	cyclops-4	7	3	0.227737	0.00205642	3.09474e-05	2.07163e-06	0.000252324	0.000429718	<LOQ	0.000854956	0.000769466	0.000228647	0.0326003	0.0105747	0.000322466	5.75068e-05	0.000290038	0.000682932	0.000623443	0.00130287	5.00347e-05	1.9349e-05	<LOQ	<LOD	3.09456e-05	0.060252	0.0203229	<LOD	0.0109733	0.00682068	0.0307586	<LOD	0.0238126	0.0107196	<LOD	0.0122851	<LOD	0.00577244	5.80397e-06	0.00241791	<LOD	0.00568169	<LOD	<LOD	9.20105e-05
Roots_AM_ram1-3_7 wpi-1	Roots	AM	11.5	ram1-3	7	1	0.253433	0.00477265	0.000883118	4.95133e-05	0.00105926	0.000228354	<LOD	0.000346825	0.00104498	0.000118878	0.0119123	0.00693471	0.00117025	<LOQ	<LOQ	0.000474854	0.000827984	0.000512445	9.84774e-06	<LOD	<LOD	<LOD	<LOQ	0.0976795	0.0855932	<LOD	0.00110391	0.00068267	0.0295391	<LOD	0.0495114	0.00211523	<LOQ	0.00977462	<LOD	0.00457562	5.84105e-06	0.00587309	<LOD	0.0520015	<LOD	<LOD	0.000166047
Roots_AM_ram1-3_7 wpi-2	Roots	AM	24	ram1-3	7	2	0.227187	0.00294208	0.000277289	<LOQ	<LOQ	0.000330674	<LOD	0.00104775	0.000518101	0.000304012	0.00697033	0.0123972	0.000465364	<LOQ	0.000557775	0.000654821	0.000771384	0.000462926	0.000102845	<LOD	<LOD	<LOD	<LOQ	0.0349848	0.0114621	<LOD	0.0205339	0.00187117	0.0392489	<LOD	0.0178247	0.00821475	<LOQ	0.0285246	<LOD	0.00398934	1.17829e-05	0.00161669	<LOD	0.00687363	<LOD	<LOD	6.4636e-05
Roots_AM_ram1-3_7 wpi-3	Roots	AM	20.667	ram1-3	7	3	0.261674	0.00239361	0.000240918	1.9536e-05	0.000654655	0.00110503	<LOQ	0.000871263	0.000815315	0.00045839	0.0246567	0.0160023	0.000520933	<LOQ	0.000737272	0.000905969	0.000595842	0.000895544	6.42083e-05	<LOQ	<LOD	<LOD	<LOQ	0.0437978	0.0196535	<LOD	0.0111169	0.00223429	0.0451488	<LOD	0.0319151	0.0082213	7.6193e-05	0.00905149	<LOD	0.00300487	8.42589e-06	0.00303167	<LOD	0.0216674	<LOD	<LOD	4.32273e-05
Roots_AM_ram1-4_7 wpi-1	Roots	AM	5.333	ram1-4	7	1	0.122903	<LOQ	0.000634716	<LOQ	<LOQ	<LOQ	<LOD	0.000771328	0.00114267	0.000128113	0.00477074	0.00849778	0.00112696	<LOQ	<LOQ	0.000603521	0.00129382	0.000459413	<LOQ	<LOD	<LOD	<LOD	<LOQ	0.118744	0.0856917	<LOD	0.00322081	0.000777179	0.0635407	<LOD	0.0370116	0.0252319	<LOD	0.0142654	<LOD	0.00400188	<LOD	0.00510664	<LOD	0.0254968	<LOD	<LOD	<LOQ
Roots_AM_ram1-4_7 wpi-2	Roots	AM	11.556	ram1-4	7	2	0.499956	0.00656494	0.000141318	9.61139e-06	0.00180701	0.000352638	<LOD	0.00161445	0.00244365	0.000906923	0.0222904	0.0221794	0.000322798	0.000144077	0.00127633	0.00128943	0.00109385	0.00115842	0.000239182	<LOQ	<LOD	<LOD	0.000100623	0.106608	0.023136	<LOD	0.0219884	0.00485747	0.0986023	<LOD	0.0790459	0.0148475	<LOD	0.0897209	<LOD	0.0103931	2.8925e-06	0.00400108	<LOD	0.0165074	<LOD	<LOD	0.000120466
Roots_AM_ram1-4_7 wpi-3	Roots	AM	23.333	ram1-4	7	3	0.388419	0.00342514	0.000124077	3.06933e-06	9.82535e-05	0.000266894	<LOD	0.000883427	0.00112149	0.000321951	0.0180633	0.0109878	0.00025625	0.000102661	0.000595266	0.000582252	0.000648152	0.000637155	5.42563e-05	1.55819e-05	<LOD	<LOD	<LOD	0.063894	0.0102125	<LOD	0.0147428	0.0026075	0.0234801	<LOD	0.0318268	0.00631095	2.71745e-05	0.0380872	<LOD	0.00441099	3.81623e-06	0.00273307	<LOD	0.00977533	<LOD	<LOD	4.97387e-05
Roots_AM_ram2-1_7 wpi-1	Roots	AM	14.222	ram2-1	7	1	1.18392	0.0119951	0.000189072	7.74694e-06	0.0067811	0.000296043	<LOD	0.000924557	0.00268958	0.000564061	0.00410288	0.0118504	0.000428525	0.000271079	<LOQ	0.00100963	0.00135942	0.000664164	0.000102826	<LOQ	<LOD	<LOD	0.000149007	0.119025	0.0442767	<LOD	0.00788038	0.00286714	0.0216196	<LOD	0.00250383	0.00401062	<LOQ	0.0382984	<LOD	0.0109598	1.88649e-05	0.00597894	<LOD	0.0224487	<LOD	<LOD	6.38972e-05
Roots_AM_ram2-1_7 wpi-2	Roots	AM	14.444	ram2-1	7	2	0.710554	0.00540415	0.000113417	6.10762e-06	0.00027181	0.000419313	<LOQ	0.00184285	0.000916812	0.000806332	0.00930976	0.0206633	0.000516487	0.000167333	0.000979513	0.00110159	0.00193719	0.000767679	0.000371243	3.32893e-05	<LOD	<LOD	<LOQ	0.217355	0.107917	<LOD	0.0195948	0.00286644	0.0572676	<LOD	0.00203132	0.00378703	0.000240843	0.0601589	<LOD	0.00576538	9.532e-06	0.00449948	<LOD	0.0230081	<LOD	<LOD	9.23304e-05
Roots_AM_ram2-1_7 wpi-3	Roots	AM	15.556	ram2-1	7	3	0.894221	0.00843045	0.000112757	<LOQ	0.0028732	0.000398379	<LOQ	0.00151906	0.00150413	0.000976924	0.0221422	0.0295201	0.00061488	0.000230167	0.00161741	0.000840754	0.0014925	0.00106242	0.000227007	4.34249e-05	<LOQ	<LOD	<LOQ	0.276972	0.0286614	<LOD	0.0286267	0.00304289	0.0465632	<LOD	0.00373334	0.00523342	<LOD	0.203744	<LOD	0.0102816	1.00345e-05	0.00859575	<LOD	0.0212555	<LOD	<LOD	4.18548e-05
Roots_AM_ram2-2_7 wpi-1	Roots	AM	7	ram2-2	7	1	0.161107	<LOQ	0.00423652	5.591e-05	<LOD	0.00146676	5.17872e-05	0.00341013	0.00165363	0.000323436	0.0161677	0.0397303	0.00733916	0.00235251	<LOQ	0.00247372	0.00651217	0.000978217	0.00083642	<LOD	<LOD	<LOD	<LOQ	0.384291	0.391542	<LOD	0.0104515	0.00353405	1.38039	<LOD	0.0707892	0.00793816	<LOD	0.00985315	<LOD	0.0323299	<LOD	0.0243684	<LOD	0.493589	<LOD	<LOD	0.00117014
Roots_AM_ram2-2_7 wpi-2	Roots	AM	5.667	ram2-2	7	2	0.112247	0.00254844	7.5429e-05	<LOD	<LOQ	0.00250147	<LOD	0.00878306	0.000465154	0.0011412	0.00635589	0.0481561	0.00146062	0.000423891	<LOQ	0.00370647	0.00341298	0.00148804	0.000688388	<LOD	<LOD	<LOD	7.3634e-05	0.0754393	0.0474688	<LOD	0.096601	0.0184475	0.235831	<LOD	0.00540336	0.00834739	<LOQ	0.024602	<LOD	0.0184648	1.85398e-05	0.00650711	<LOD	0.0931304	<LOD	<LOD	8.4284e-05
Roots_AM_ram2-2_7 wpi-3	Roots	AM	10	ram2-2	7	3	0.221938	0.00259814	9.59203e-05	5.32905e-06	0.000249872	0.000518095	<LOD	0.00108436	0.000731484	0.000283093	0.0108763	0.0172596	0.000638405	0.00014663	0.000563849	0.000736474	0.000697541	0.000812864	0.000143311	<LOQ	<LOD	<LOD	<LOQ	0.0593655	0.0205854	<LOD	0.0124394	0.00343564	0.0445453	<LOD	0.0336489	0.00687299	<LOQ	0.0385256	<LOD	0.00735335	6.50166e-06	0.00354455	<LOD	0.0210931	<LOD	<LOD	4.79052e-05
Roots_Control_WT_7 wpi-1	Roots	Control	0	WT	7	1	0.676866	0.0112141	0.000110063	9.19596e-06	0.00339148	0.000927274	<LOD	0.00124023	0.00224013	0.000199402	0.00242105	0.00775358	0.00040061	<LOQ	0.00136807	0.000635705	0.00103595	0.000586124	0.000170431	<LOQ	<LOD	<LOD	<LOQ	0.034055	0.00830536	<LOD	0.0196076	0.00377404	0.0187507	<LOD	0.0150751	0.00738585	<LOD	0.00589175	<LOD	0.0112853	1.71468e-05	0.00317562	<LOD	0.0104534	<LOD	<LOD	3.87026e-05
Roots_Control_WT_7 wpi-2	Roots	Control	0	WT	7	2	0.376146	0.00499056	0.000185038	2.87874e-06	0.00288942	0.000172982	<LOD	0.000415023	0.000886104	5.35212e-05	0.0183955	0.00683119	0.000199554	<LOQ	0.000571714	0.000357111	0.000530979	0.000644793	2.63046e-05	1.8122e-05	<LOQ	<LOD	<LOQ	0.0832718	0.0336191	<LOD	0.00362593	0.00089458	0.0386609	<LOD	0.0206	0.00196282	<LOQ	0.0116538	<LOD	0.0026209	1.41177e-06	0.00254142	<LOD	0.03228	<LOD	<LOD	7.48463e-05
Roots_Control_WT_7 wpi-3	Roots	Control	0	WT	7	3	0.40907	0.00323632	8.29565e-05	3.50518e-06	0.000477598	0.00015897	<LOD	0.0008177	0.00113425	0.000190536	0.0340189	0.00876017	0.0002262	9.26185e-05	0.000666619	0.000796039	0.000971114	0.000999603	5.61126e-05	3.1847e-05	<LOQ	<LOD	<LOD	0.060054	0.0227242	<LOD	0.0168051	0.00290659	0.0375891	<LOD	0.021084	0.00682793	<LOD	0.0155631	<LOD	0.00628235	8.68975e-06	0.00258971	<LOD	0.00532949	<LOD	<LOD	3.81792e-05
Roots_Control_WT_7 wpi-4	Roots	Control	0	WT	7	4	0.439135	<LOD	0.00126763	<LOD	<LOD	0.00609806	0.000985303	0.0122461	<LOD	0.00147815	0.0292691	0.063528	<LOD	0.00213104	<LOD	0.000853266	0.00954698	0.000738376	0.000182369	<LOD	<LOD	<LOD	<LOQ	0.256673	0.213586	<LOD	0.0395365	0.00349361	0.00922031	<LOD	0.00263891	0.00138979	<LOD	0.0123887	<LOD	0.00650884	<LOD	0.00419373	<LOD	0.0211553	<LOD	<LOD	<LOD
Roots_Control_WT_7 wpi-5	Roots	Control	0	WT	7	5	1.0764	<LOD	0.0147503	0.000567682	<LOD	0.0399847	<LOD	0.0206372	<LOD	0.000354085	0.012076	0.144044	<LOD	0.0436976	<LOD	0.00062562	0.0107935	<LOQ	0.000588313	<LOD	<LOD	<LOD	<LOD	0.322763	0.707961	<LOD	0.156904	0.0032125	0.00961519	<LOD	0.00638876	<LOD	<LOD	0.00310974	<LOD	0.00674547	<LOD	0.011026	<LOD	0.0563545	<LOD	<LOD	<LOD
Roots_Control_WT_7 wpi-6	Roots	Control	0	WT	7	6	0.442343	<LOD	0.0320481	<LOD	<LOD	0.0186043	<LOD	0.0314239	<LOD	0.00393105	0.0140066	0.23513	0.108668	0.0220714	<LOD	0.000530881	0.00147312	0.00128939	0.000223642	<LOD	<LOD	<LOD	<LOQ	0.370438	0.154331	<LOD	0.126697	0.00639258	0.0276451	<LOD	0.00155794	<LOD	<LOD	0.000712597	<LOD	0.00654063	<LOD	0.0145793	<LOD	0.0395531	<LOD	<LOD	<LOD
Roots_Control_WT_7 wpi-7	Roots	Control	0	WT	7	7	<LOD	<LOD	0.0153857	0.00190153	<LOD	0.0868995	<LOD	0.0487545	<LOD	0.000725328	0.0105286	0.280104	0.110111	0.175842	<LOD	0.000654801	0.0864314	<LOQ	0.000308088	<LOD	<LOD	<LOD	<LOQ	0.706177	1.56774	<LOD	0.0769092	0.00452066	0.00408719	<LOD	0.00595966	<LOD	<LOD	0.00204964	<LOD	0.00783664	<LOD	0.00543494	<LOD	0.0205918	<LOD	<LOD	<LOD
Roots_Control_ccamk-3_7 wpi-1	Roots	Control	0	ccamk-3	7	1	0.328797	0.00396971	0.000109112	6.96135e-06	0.00043745	0.000165445	<LOD	0.000502427	0.00082424	8.29879e-05	0.0128865	0.0035803	0.000227969	0.000100102	0.000892249	0.000449224	0.000456772	0.000882941	3.11753e-05	<LOQ	<LOD	<LOD	<LOQ	0.0525803	0.0122462	<LOD	0.00384518	0.00110055	0.00733656	<LOD	0.0264104	0.00225951	<LOD	0.00889453	<LOD	0.00485711	3.16616e-06	0.00243578	<LOD	0.00238945	<LOD	<LOD	4.65244e-05
Roots_Control_ccamk-3_7 wpi-2	Roots	Control	0	ccamk-3	7	2	0.480198	0.00294817	0.000117292	8.04982e-06	0.00049745	0.000309776	<LOD	0.00153509	0.00126007	0.000114764	0.0165984	0.0118498	0.0002844	0.000119998	0.00103839	0.000718431	0.00137507	0.000922756	8.60969e-05	2.93268e-05	<LOQ	<LOD	<LOD	0.0866396	0.0297104	<LOD	0.0266163	0.00278789	0.0270619	<LOD	0.0265389	0.0231435	3.65302e-05	0.0263086	<LOD	0.00787969	8.32891e-06	0.00362319	<LOD	0.00609268	<LOD	<LOD	2.84626e-05
Roots_Control_ccamk-3_7 wpi-3	Roots	Control	0	ccamk-3	7	3	0.414351	0.00655608	8.69901e-05	6.26373e-06	0.00306315	0.00217763	<LOQ	0.00103166	0.00142238	0.000175896	0.00950275	0.0139354	0.000410122	0.000212331	0.000688255	0.00081426	0.000812499	0.000794952	0.000106176	<LOQ	<LOD	<LOD	<LOQ	0.072784	0.0471102	<LOD	0.0127936	0.00212271	0.0354234	<LOD	0.041785	0.0104427	<LOQ	0.0309115	<LOD	0.0104	1.04181e-05	0.00429865	<LOD	0.0308086	<LOD	<LOD	4.27009e-05
Roots_Control_ccamk-13_7 wpi-1	Roots	Control	0	ccamk-13	7	1	0.258533	0.00264389	0.000168839	4.52048e-06	<LOD	0.000422747	<LOD	0.000630143	0.000390537	0.000115246	0.0240284	0.00957255	0.0003028	0.000103313	<LOD	0.000585955	0.000310632	0.00137999	1.938e-05	1.89589e-05	<LOQ	<LOD	<LOD	0.247922	0.0191649	<LOD	0.00548862	0.00135851	0.00551988	<LOD	0.0424811	0.00172174	0.000323361	0.0366516	<LOD	0.00295064	3.26732e-06	0.00692697	<LOD	0.00180344	<LOD	<LOD	2.95043e-05
Roots_Control_ccamk-13_7 wpi-2	Roots	Control	0	ccamk-13	7	2	0.0317799	0.000913634	0.000325522	<LOD	<LOD	0.017237	0.000432586	0.0325217	0.00026985	0.00265051	0.0344844	0.315915	0.0140532	0.00118592	<LOD	0.00529026	0.00944093	0.0120816	0.00130952	<LOQ	<LOD	<LOD	<LOD	2.05801	0.11774	<LOD	0.264612	0.0992338	0.561621	<LOD	0.00760075	0.00750723	<LOD	0.0270948	<LOD	0.061421	1.01728e-05	0.0358892	<LOD	0.0692174	<LOD	<LOD	0.000260072
Roots_Control_ccamk-13_7 wpi-3	Roots	Control	0	ccamk-13	7	3	0.0707141	<LOQ	0.000295669	7.3136e-06	0.00115108	0.00236014	<LOQ	0.00625514	0.000412526	0.00115008	0.00910822	0.0598188	0.00123067	0.000261414	<LOQ	0.00246123	0.0020909	0.00386151	0.000454006	<LOQ	<LOD	<LOD	<LOQ	0.3497	0.039452	<LOD	0.0866346	0.0218187	0.1415	<LOD	0.00436162	0.00637159	<LOD	0.0160534	<LOD	0.0154973	1.89131e-05	0.0133886	<LOD	0.0539382	<LOD	<LOD	0.000118361
Roots_Control_cyclops-3_7 wpi-1	Roots	Control	0	cyclops-3	7	1	0.406348	0.00536522	0.000165258	<LOQ	0.000815694	0.000313418	<LOD	0.00228993	0.00170457	0.000239178	0.00241183	0.0158913	0.000304778	0.00024557	0.000628287	0.000621683	0.00127019	0.000626722	0.000222369	<LOQ	<LOD	<LOD	7.46596e-05	0.035398	0.021917	<LOD	0.0391454	0.00529591	0.161846	<LOD	0.0177786	0.0098788	<LOQ	0.0279843	<LOD	0.0114774	2.55027e-05	0.0026373	<LOD	0.0577709	<LOD	<LOD	7.42048e-05
Roots_Control_cyclops-3_7 wpi-2	Roots	Control	0	cyclops-3	7	2	0.718143	0.00573419	<LOD	5.60998e-06	0.00142262	0.000219613	<LOD	0.00123885	0.00216515	0.000295589	0.0171672	0.0163584	0.000316805	0.000163559	0.000571223	0.000841226	0.00151782	0.00104129	0.000109882	1.57154e-05	<LOQ	<LOD	3.94622e-05	0.0796671	0.0271484	<LOD	0.0228306	0.00509126	0.106234	<LOD	0.038777	0.0139293	<LOD	0.0289526	<LOD	0.012304	1.52249e-05	0.00343226	<LOD	0.0107132	<LOD	<LOD	3.81941e-05
Roots_Control_cyclops-3_7 wpi-3	Roots	Control	0	cyclops-3	7	3	0.355512	0.00424352	0.000151655	5.17414e-06	0.00360665	0.000486361	<LOD	0.00164782	0.00151296	0.000273876	0.0195201	0.0336147	0.000581398	0.000259224	0.00125617	0.000851858	0.00139808	0.000907311	0.000357811	3.05692e-05	<LOD	<LOD	8.61459e-05	0.111919	0.0450619	<LOD	0.0243386	0.00413281	0.0703502	<LOD	0.0440994	0.0251655	<LOD	0.0914055	<LOD	0.0126075	2.29848e-05	0.00468886	<LOD	0.0466658	<LOD	<LOD	0.000201574
Roots_Control_cyclops-4_7 wpi-1	Roots	Control	0	cyclops-4	7	1	0.292827	0.00370364	0.000169185	6.74424e-06	0.000636187	0.000272373	<LOD	0.00150274	0.00114892	0.00023121	0.0330184	0.0113851	0.000309695	0.000108153	<LOQ	0.000836286	0.00110276	0.00135514	0.000149927	<LOQ	<LOQ	<LOD	<LOQ	0.0457539	0.0215033	<LOD	0.0240157	0.00288503	0.035644	<LOD	0.0367384	0.00685816	<LOD	0.0215027	<LOD	0.0060831	1.27359e-05	0.00365553	<LOD	0.0164761	<LOD	<LOD	5.71739e-05
Roots_Control_cyclops-4_7 wpi-2	Roots	Control	0	cyclops-4	7	2	0.435484	0.00450846	5.08618e-05	5.68992e-06	0.000295846	0.000327365	<LOD	0.00101467	0.00131739	0.000242402	0.0159129	0.00702138	0.000220699	7.25903e-05	0.000597852	0.000742872	0.00102418	0.00114592	4.7494e-05	1.3369e-05	<LOQ	<LOD	4.6628e-05	0.0206372	0.0107504	<LOD	0.0169865	0.00255032	0.0111639	<LOD	0.0322847	0.00593046	5.85629e-05	0.0197535	<LOD	0.00639887	2.76096e-06	0.00247104	<LOD	0.00167621	<LOD	<LOD	0.000121878
Roots_Control_cyclops-4_7 wpi-3	Roots	Control	0	cyclops-4	7	3	0.204154	0.00488983	0.000305741	1.19448e-05	0.00120214	0.000192387	<LOD	0.000369136	0.00137036	8.76747e-05	0.0144973	0.0060471	<LOQ	<LOQ	<LOQ	0.000433483	0.000687164	0.000505783	2.22313e-05	<LOD	<LOD	<LOD	<LOQ	0.076563	0.0479672	<LOD	0.00284976	0.000694975	0.00347861	<LOD	0.0577426	0.00404699	<LOD	0.0223524	<LOD	0.00391743	<LOD	0.00416749	<LOD	0.0123393	<LOD	<LOD	<LOQ
Roots_Control_ram1-3_7 wpi-1	Roots	Control	0	ram1-3	7	1	0.440274	0.00252851	0.000257079	2.52568e-05	<LOD	0.000322208	<LOD	0.00089605	0.000628546	0.000112261	0.0431275	0.0160046	0.000442914	0.000102761	0.000333231	0.000515612	0.000808076	0.000948193	4.65606e-05	1.58364e-05	<LOD	<LOD	<LOD	0.099222	0.0191325	<LOD	0.0117816	0.00171561	0.0414337	<LOD	0.0420752	0.00913267	6.6293e-05	0.033952	<LOD	0.00536385	9.5718e-06	0.00295525	<LOD	0.00504705	<LOD	<LOD	2.47635e-05
Roots_Control_ram1-3_7 wpi-2	Roots	Control	0	ram1-3	7	2	0.35789	0.00401375	0.000600103	3.64722e-05	0.000608516	0.000638051	<LOD	0.0010142	0.000980182	0.000199325	0.0215516	0.0152643	0.000447474	0.000152679	0.000901914	0.00081029	0.000805569	0.000979044	0.000133404	<LOQ	<LOD	<LOD	<LOQ	0.0538264	0.0121186	<LOD	0.0131607	0.00232419	0.0476152	<LOD	0.0640545	0.014255	<LOQ	0.0389336	<LOD	0.00683462	1.23346e-05	0.00281302	<LOD	0.00859958	<LOD	<LOD	3.50609e-05
Roots_Control_ram1-3_7 wpi-3	Roots	Control	0	ram1-3	7	3	0.2882	0.00234131	0.000209158	2.80513e-05	<LOQ	0.000367455	<LOD	0.00049555	0.0004916	9.38713e-05	0.0267565	0.0121084	0.000263774	<LOQ	<LOQ	0.000454441	0.000469916	0.000542328	2.47222e-05	<LOQ	<LOD	<LOD	4.05727e-05	0.0817969	0.0186434	<LOD	0.00669159	0.00123844	0.0269733	<LOD	0.0526089	0.0114967	<LOD	0.0598406	<LOD	0.00307118	6.57251e-06	0.00257529	<LOD	0.0117984	<LOD	<LOD	4.5469e-05
Roots_Control_ram1-4_7 wpi-1	Roots	Control	0	ram1-4	7	1	0.422388	0.004044	<LOD	7.04841e-06	0.000372057	0.000498168	<LOD	0.00103438	0.000465465	0.000169075	0.0128942	0.0068566	0.000199631	7.23563e-05	0.000385319	0.000625446	0.00107426	0.000657013	6.1942e-05	1.25362e-05	<LOQ	<LOD	4.29261e-05	0.0459875	0.00812192	<LOD	0.0222552	0.00232711	0.0271288	<LOD	0.0216918	0.00477198	4.5044e-05	0.0168991	<LOD	0.00416497	5.18646e-06	0.00187893	<LOD	0.0046282	<LOD	<LOD	1.41478e-05
Roots_Control_ram1-4_7 wpi-2	Roots	Control	0	ram1-4	7	2	0.499325	0.00340408	0.00014707	5.94328e-06	0.00237315	0.000329215	<LOD	0.00161189	0.00178642	0.000190005	0.0117933	0.0181106	0.000253343	0.000126389	0.000560755	0.000865286	0.00140913	0.00100893	0.000139604	1.82398e-05	<LOD	<LOD	3.51007e-05	0.063269	0.0276549	<LOD	0.0318718	0.00321026	0.0632218	<LOD	0.0318359	0.0157548	<LOD	0.021307	<LOD	0.00904602	6.86732e-06	0.00316007	<LOD	0.0173982	<LOD	<LOD	<LOQ
Roots_Control_ram1-4_7 wpi-3	Roots	Control	0	ram1-4	7	3	0.263202	0.00323657	0.000196746	6.30232e-06	0.00195001	0.000117902	<LOD	0.000409206	0.00105641	7.31691e-05	0.00934596	0.00567363	0.000416615	<LOQ	0.000621165	0.000403201	0.000567561	0.000591103	2.45983e-05	<LOQ	<LOD	<LOD	<LOQ	0.0486675	0.020026	<LOD	0.00296965	0.000743116	0.00354764	<LOD	0.0460451	0.00369998	<LOD	0.0122502	<LOD	0.00180095	3.33768e-06	0.00134997	<LOD	0.0018314	<LOD	<LOD	<LOD
Roots_Control_ram2-1_7 wpi-1	Roots	Control	0	ram2-1	7	1	1.05564	0.00652285	8.18926e-05	3.45747e-06	0.000213714	0.000144985	<LOQ	0.0013313	0.000743452	0.000249608	0.00541313	0.00743106	<LOD	9.86378e-05	<LOQ	0.000473013	0.00197692	0.000491195	0.000164124	1.96145e-05	<LOD	<LOD	<LOQ	0.115023	0.0395406	<LOD	0.019963	0.00138117	0.0402883	<LOD	0.0015945	0.00228826	4.95527e-05	0.0177029	<LOD	0.00460457	8.39472e-06	0.00399526	<LOD	0.01644	<LOD	<LOD	<LOQ
Roots_Control_ram2-1_7 wpi-2	Roots	Control	0	ram2-1	7	2	0.367102	0.00407053	6.60036e-05	<LOQ	<LOQ	9.08673e-05	<LOD	0.000907678	0.000378157	0.000188815	0.00760941	0.00807175	<LOD	<LOQ	<LOQ	0.000446937	0.000942461	0.000447992	6.66571e-05	<LOD	<LOD	<LOD	<LOQ	0.114071	0.0285702	<LOD	0.00956548	0.000948248	0.0123628	<LOD	0.00232574	0.001328	0.000159314	0.0510134	<LOD	0.00231709	4.60126e-06	0.00288381	<LOD	0.00289225	<LOD	<LOD	0.000107123
Roots_Control_ram2-1_7 wpi-3	Roots	Control	0	ram2-1	7	3	1.37948	0.00904863	0.000160732	6.06761e-06	0.00089583	0.00125004	<LOQ	0.00200952	0.00174792	0.000560141	0.0134119	0.0222977	0.000675113	0.000202481	0.000447937	0.00115449	0.00181654	0.000811921	0.00035658	4.56898e-05	<LOQ	<LOD	<LOQ	0.178884	0.0432968	<LOD	0.0272999	0.00344039	0.07234	<LOD	0.00324319	0.00542643	8.0561e-05	0.0389271	<LOD	0.00814749	1.02574e-05	0.00670889	<LOD	0.0415967	<LOD	<LOD	5.34674e-05
Roots_Control_ram2-2_7 wpi-1	Roots	Control	0	ram2-2	7	1	0.245087	0.00272183	0.000208602	6.78011e-06	0.00121991	0.000129388	<LOD	0.00114156	0.000428636	9.63331e-05	0.00822926	0.00634401	0.000260389	<LOQ	0.000792533	0.000422489	0.000905465	0.000543089	6.46429e-05	1.57274e-05	<LOD	<LOD	<LOQ	0.0455351	0.0222143	<LOD	0.0172452	0.00185	0.024487	<LOD	0.0184467	0.00319805	2.58622e-05	0.0165442	<LOD	0.00472019	8.12954e-06	0.00209374	<LOD	0.00425432	<LOD	<LOD	3.4684e-05
Roots_Control_ram2-2_7 wpi-2	Roots	Control	0	ram2-2	7	2	0.260291	0.00247602	8.60163e-05	5.82264e-06	0.000654841	0.00032166	<LOQ	0.000978405	0.000715692	0.000106023	0.0208836	0.0154419	0.000253339	0.0001468	0.000703903	0.000455052	0.000640749	0.000628056	0.000166552	1.35623e-05	<LOQ	<LOD	<LOD	0.0973925	0.0468563	<LOD	0.0106201	0.00150728	0.022863	<LOD	0.0486123	0.00938	<LOD	0.0380331	<LOD	0.0043209	7.42423e-06	0.00325977	<LOD	0.035782	<LOD	<LOD	9.86611e-05
Roots_Control_ram2-2_7 wpi-3	Roots	Control	0	ram2-2	7	3	0.204167	0.00422052	0.00100213	1.52659e-05	0.00447706	0.000336594	1.42136e-05	0.000808193	0.00127997	0.000116292	0.0235064	0.0129881	0.0011164	<LOQ	0.00141144	0.000785807	0.00117771	0.00103237	5.18191e-05	<LOQ	<LOD	<LOD	<LOQ	0.175195	0.0874063	<LOD	0.00376561	0.00155367	0.0550649	<LOD	0.0840872	0.014886	<LOQ	0.0205565	<LOD	0.00647651	<LOD	0.00607401	<LOD	0.096964	<LOD	<LOD	0.000148524
Sample_ID	Organ	Treatment	Colonization [%]	Genotype	Harvest [wpi]	BR	1	2	3	5	6	9	10	11	12	14	15	16	17	18	19	20	21	22	23	24	25	26	27	28	29	30	31	32	33	34	35	36	37	38	39	40	41	42	43	44	45	46	47
Roots_AM_WT_10 wpi-1	Roots	AM	44	WT	10	1	0.369564	0.00625563	<LOD	<LOD	0.000920586	0.000788212	<LOD	0.00117192	0.00127562	0.00325267	0.00985205	0.00343716	0.000919943	<LOQ	<LOQ	0.000512743	0.000417698	0.000670697	5.48405e-05	<LOD	<LOD	<LOD	<LOQ	0.0180803	0.00441533	<LOD	0.00452845	0.00224885	0.00211757	<LOD	0.013566	0.0018077	<LOD	0.0125657	<LOD	0.00310261	<LOD	0.00409908	<LOD	0.00443292	<LOD	<LOD	<LOD
Roots_AM_WT_10 wpi-2	Roots	AM	86.5	WT	10	2	0.215478	<LOQ	0.000438834	2.7255e-05	<LOQ	0.00241391	<LOD	0.00197694	0.00409569	0.000965048	0.0141585	0.0256515	0.00106347	<LOQ	0.00703784	0.00331861	0.00088866	0.00163901	0.000246408	<LOD	<LOQ	<LOD	<LOQ	0.112798	0.0620729	<LOD	0.00325362	0.0180396	0.19562	<LOD	0.018817	0.00558051	0.000174142	0.00284349	<LOD	0.0167534	<LOD	0.0208197	<LOD	0.266405	<LOD	<LOD	<LOQ
Roots_AM_WT_10 wpi-3	Roots	AM	56	WT	10	3	0.450699	0.00832254	<LOD	<LOD	<LOD	0.00107267	<LOD	0.00206747	0.0017904	0.00340304	0.00396876	0.00394486	<LOD	0.00061995	<LOD	0.000354583	0.000533964	0.000555021	6.14143e-05	<LOD	<LOD	<LOD	<LOQ	0.0129052	0.00437772	<LOD	0.00748644	0.00273971	0.00211987	<LOD	0.00840413	0.00154874	<LOD	0.0101231	<LOD	0.00241597	1.29582e-05	0.00211431	<LOD	0.00224392	<LOD	<LOD	<LOD
Roots_AM_WT_10 wpi-4	Roots	AM	38	WT	10	4	0.25358	0.00747355	<LOQ	<LOQ	<LOD	0.00614857	<LOQ	0.00138238	0.00446077	0.00198754	0.0111851	0.0128216	0.00228583	<LOQ	0.00311213	0.00230644	0.000699598	0.0019223	0.000322696	<LOD	<LOD	<LOD	<LOD	0.05458	0.0390432	<LOD	0.00264723	0.0204178	0.208595	<LOD	0.0221085	0.00212052	<LOD	0.00524199	<LOD	0.0140821	<LOD	0.0120511	<LOD	0.18315	<LOD	<LOD	<LOD
Roots_AM_WT_10 wpi-5	Roots	AM	29	WT	10	5	0.256031	<LOQ	<LOD	<LOQ	<LOQ	0.00121011	<LOD	0.00376597	0.00110872	0.00130544	0.00479182	0.0148596	<LOQ	<LOQ	0.00538563	0.00425153	0.00107202	0.00120406	0.00013267	<LOD	<LOD	<LOD	<LOQ	0.0410223	0.0342985	<LOD	0.00464197	0.0243394	0.20789	<LOD	0.0126644	0.00369211	<LOD	0.00473231	<LOD	0.0116862	<LOD	0.00717294	<LOD	0.0848214	<LOD	<LOD	<LOQ
Roots_AM_ccamk-3_10 wpi-1	Roots	AM	1.5	ccamk-3	10	1	0.492798	0.00534775	0.000344364	<LOQ	<LOQ	0.000479861	<LOD	0.0013175	0.0020986	0.000563098	0.00640632	0.00508628	<LOD	<LOQ	0.00346164	0.00207286	0.000533372	0.000808591	7.74841e-05	<LOQ	<LOD	<LOD	<LOQ	0.0229974	0.0120299	<LOD	0.00505647	0.0186508	0.157544	<LOD	0.0102793	0.0025765	<LOD	0.0029577	<LOD	0.00590881	<LOD	0.00406676	<LOD	0.0988762	<LOD	<LOD	<LOD
Roots_AM_ccamk-3_10 wpi-2	Roots	AM	0	ccamk-3	10	2	0.343155	0.00544058	<LOD	<LOQ	0.000815727	0.000750466	<LOD	0.00140872	0.000976735	0.000624088	0.00278097	0.00275532	0.000773049	<LOQ	0.00221807	0.00108031	0.000631888	0.000608836	4.53454e-05	<LOD	<LOD	<LOD	<LOQ	0.0171342	0.00889134	<LOD	0.00511598	0.00719307	0.0134459	<LOD	0.00944082	0.000733012	<LOQ	0.0162231	<LOD	0.00388789	<LOD	0.00376304	<LOD	0.00615968	<LOD	<LOD	<LOD
Roots_AM_ccamk-3_10 wpi-3	Roots	AM	0.5	ccamk-3	10	3	0.208329	0.00467399	0.00024391	1.44336e-05	0.00273741	0.00126864	<LOD	0.00140445	0.00196704	0.000889407	0.0279533	0.0191701	0.00075483	<LOQ	0.00209772	0.00209828	0.00068334	0.00169719	0.000141347	<LOQ	<LOD	<LOD	<LOQ	0.0798336	0.0433342	<LOD	0.00343145	0.0284415	0.0361527	<LOD	0.0235637	0.00339402	<LOD	0.0180502	<LOD	0.0156628	6.5365e-06	0.0169445	<LOD	0.109413	<LOD	<LOD	<LOD
Roots_AM_ccamk-13_10 wpi-1	Roots	AM	0.5	ccamk-13	10	1	0.398973	0.00670204	0.000475178	1.49058e-05	0.000589345	0.00629562	<LOD	0.00423166	0.00150836	0.00134408	0.0180801	0.00645123	0.00105906	<LOQ	0.0044521	0.0018661	0.00099584	0.00194973	7.85158e-05	<LOD	<LOD	<LOD	<LOD	0.136177	0.00950883	<LOD	0.00421166	0.0275	0.0219279	<LOD	0.0126242	0.00238525	<LOD	0.0751074	<LOD	0.0138672	<LOD	0.0154929	<LOD	0.00281124	<LOD	<LOD	<LOD
Roots_AM_ccamk-13_10 wpi-2	Roots	AM	1.5	ccamk-13	10	2	0.729176	<LOQ	<LOQ	<LOD	<LOD	0.00130724	<LOD	0.00355891	0.0041084	0.00155473	0.00937339	0.00442098	<LOQ	<LOD	<LOQ	0.00125142	0.00106503	0.00207326	0.000169649	<LOD	<LOD	<LOD	<LOD	0.0859387	0.00326034	<LOD	0.00855586	0.0122755	0.0592607	<LOD	0.0200131	0.00191075	<LOD	0.0616828	<LOD	0.0150388	<LOD	0.00956045	<LOD	0.0357296	<LOD	<LOD	<LOD
Roots_AM_ccamk-13_10 wpi-3	Roots	AM	1.5	ccamk-13	10	3	0.310091	0.0042914	<LOQ	<LOQ	0.000913885	0.00326019	<LOD	0.00254762	0.00272987	0.00195578	0.03775	0.0155215	0.000841243	<LOQ	0.00241094	0.00148953	0.00099796	0.00302151	0.00011775	<LOD	<LOD	<LOD	<LOQ	0.112862	0.0304665	<LOD	0.00671097	0.0109127	0.0715253	<LOD	0.024001	0.0117792	<LOD	0.0389391	<LOD	0.00818718	<LOD	0.0172366	<LOD	0.154383	<LOD	<LOD	<LOD
Roots_AM_cyclops-3_10 wpi-1	Roots	AM	7.5	cyclops-3	10	1	0.277551	0.0037502	0.000248449	1.16391e-05	0.00186163	0.000499783	<LOD	0.00142471	0.00403213	0.000710748	0.0238808	0.0471235	<LOD	<LOQ	0.00747918	0.0022545	0.000694869	0.00275239	0.000281407	<LOQ	<LOQ	<LOD	<LOQ	0.111372	0.0950203	<LOD	0.00537071	0.0249837	0.20149	<LOD	0.030564	0.00914818	<LOD	0.0109368	<LOD	0.0274153	<LOD	0.0140227	<LOD	0.20966	<LOD	<LOD	9.55595e-05
Roots_AM_cyclops-3_10 wpi-2	Roots	AM	7.5	cyclops-3	10	2	0.444246	0.00646066	0.000496096	1.14453e-05	0.00115304	0.00153074	<LOQ	0.00205776	0.00462857	0.00121611	0.0201559	0.0338065	0.00095521	0.000289768	0.00417853	0.00139871	0.000950885	0.00175848	0.000302624	5.08205e-05	0.000735639	<LOD	<LOD	0.100265	0.0857603	<LOD	0.0128893	0.0195055	0.121136	<LOD	0.0276828	0.00572385	0.000115198	0.0271684	<LOD	0.0212531	<LOD	0.00983298	<LOD	0.0978972	<LOD	<LOD	<LOQ
Roots_AM_cyclops-3_10 wpi-3	Roots	AM	0	cyclops-3	10	3	0.271843	0.00497403	0.000314774	<LOD	0.00102407	0.000425296	<LOD	0.00164562	0.00141823	0.000778173	0.00915924	0.00888256	<LOQ	<LOQ	0.00592352	0.0026576	0.000500681	0.000886837	0.000109834	<LOQ	<LOD	<LOD	0.000242222	0.0408403	0.0342017	<LOD	0.00382893	0.018009	0.238029	<LOD	0.0294029	0.00409367	<LOD	0.0119014	<LOD	0.0136791	<LOD	0.00608227	<LOD	0.0488851	<LOD	<LOD	<LOD
Roots_AM_cyclops-4_10 wpi-1	Roots	AM	20	cyclops-4	10	1	0.66642	<LOQ	<LOD	<LOQ	<LOD	0.00152829	<LOD	0.00173422	0.00400227	0.00102607	0.00369133	0.0116786	<LOD	<LOQ	<LOD	0.000719342	<LOQ	<LOQ	<LOQ	<LOD	<LOD	<LOD	<LOD	0.056093	0.00386575	<LOD	0.0121657	0.00329726	0.00781992	<LOD	0.0289479	<LOQ	<LOD	0.3534	<LOD	0.0562773	<LOD	0.00755678	<LOD	0.00247529	<LOD	<LOD	<LOD
Roots_AM_cyclops-4_10 wpi-2	Roots	AM	0	cyclops-4	10	2	0.368382	<LOD	<LOQ	6.81283e-05	<LOQ	0.00823755	<LOD	0.00111972	0.00317462	0.00119784	0.00516986	0.0077531	0.00361903	<LOQ	0.00804362	0.00165051	0.000990815	0.000913787	0.000130135	<LOD	<LOD	<LOD	<LOQ	0.182711	0.011785	<LOD	0.00734133	0.0379173	0.0394484	<LOD	0.0524556	0.00195174	<LOD	0.171399	<LOD	0.0383981	2.32409e-05	0.0178915	<LOD	0.00910543	<LOD	<LOD	<LOD
Roots_AM_ram1-3_10 wpi-1	Roots	AM	0	ram1-3	10	1	0.366392	0.00525457	0.000530488	2.95128e-05	0.000950999	0.000469503	<LOD	0.000535707	0.000905126	0.000592124	0.00840322	0.00425227	<LOD	<LOQ	0.00168854	0.000567257	0.000248546	0.000561786	3.7448e-05	<LOD	<LOD	<LOD	<LOQ	0.0159666	0.00974907	<LOD	0.00182509	0.00208397	0.005369	<LOD	0.0224334	0.00191233	<LOD	0.00840186	<LOD	0.00169402	<LOD	0.00296482	<LOD	0.00752329	<LOD	<LOD	<LOD
Roots_AM_ram1-3_10 wpi-2	Roots	AM	1.5	ram1-3	10	2	0.263564	0.00405867	0.000513025	1.96259e-05	<LOQ	0.00272073	<LOD	0.00086261	0.00298504	0.000587588	0.0161513	0.0121633	<LOQ	<LOD	0.00464592	0.000995448	0.000612032	0.00135251	8.47756e-05	<LOD	<LOD	<LOD	<LOQ	0.0441233	0.0338348	<LOD	0.00265769	0.00349953	0.0434992	<LOD	0.0210796	0.0051036	<LOQ	0.00397823	<LOD	0.00450695	<LOD	0.00693089	<LOD	0.186562	<LOD	<LOD	<LOD
Roots_AM_ram1-3_10 wpi-3	Roots	AM	23.5	ram1-3	10	3	0.29861	0.00341201	0.000531383	2.41315e-05	<LOQ	0.000799595	<LOD	0.000976107	0.00246566	0.000986688	0.00683884	0.00491562	0.000843154	<LOQ	0.00539117	0.00184367	0.000533387	0.000777523	4.26938e-05	<LOD	<LOQ	<LOD	<LOQ	0.0278108	0.0165761	<LOD	0.00173771	0.0126229	0.0810053	<LOD	0.0128485	0.00236085	<LOD	0.000633752	<LOD	0.00919592	6.29268e-06	0.0040029	<LOD	0.0917204	<LOD	<LOD	<LOQ
Roots_AM_ram1-3_10 wpi-4	Roots	AM	10.5	ram1-3	10	4	0.32019	0.00487087	0.000208354	2.34753e-05	<LOQ	0.00040959	<LOD	0.000431268	0.000519325	0.000498584	0.00272967	0.00115511	<LOQ	<LOD	<LOQ	0.000549968	0.000187087	0.000412071	3.80708e-05	<LOD	<LOD	<LOD	<LOQ	0.00666738	0.000909771	<LOD	0.00113547	0.00840606	0.0221019	<LOD	0.00975808	0.000800021	<LOD	0.000240091	<LOD	0.00584757	<LOQ	0.00143371	<LOD	0.0209787	<LOD	<LOD	<LOD
Roots_AM_ram1-4_10 wpi-1	Roots	AM	4	ram1-4	10	1	0.30621	0.00584637	<LOD	<LOQ	<LOQ	0.000569546	<LOD	0.00129967	0.00390928	0.00142754	0.0103981	0.019645	<LOD	<LOQ	0.00489355	0.00224205	0.000858222	0.00126775	0.000326417	<LOD	<LOD	<LOD	<LOQ	0.0659739	0.0420217	<LOD	0.0046155	0.00969088	0.273253	<LOD	0.0170307	0.00391368	<LOD	0.00112237	<LOD	0.00780451	<LOQ	0.00972528	<LOD	0.607743	<LOD	<LOD	<LOQ
Roots_AM_ram1-4_10 wpi-2	Roots	AM	0	ram1-4	10	2	0.136582	0.00262082	0.000598961	1.24782e-05	<LOD	0.00366657	<LOQ	0.00377501	0.00146894	0.00058202	0.0189946	0.0165674	0.0017711	0.000908926	0.0105505	0.00157177	0.00160387	0.000403453	5.29296e-05	<LOD	<LOQ	<LOD	<LOQ	0.044223	0.061675	<LOD	0.0177143	0.00741193	0.0922101	<LOD	0.00439173	0.00283344	<LOD	0.0211514	<LOD	0.00767305	<LOD	0.00385053	<LOD	0.0267326	<LOD	<LOD	2.27277e-05
Roots_AM_ram1-4_10 wpi-3	Roots	AM	0	ram1-4	10	3	0.195542	0.00465149	0.000343752	1.60177e-05	0.00061167	0.000915396	<LOQ	0.00192613	0.00138845	0.00107448	0.0118552	0.0130781	<LOQ	0.000327716	0.0064784	0.00314311	0.000737655	0.00087091	0.000120654	<LOD	<LOQ	<LOD	<LOQ	0.038548	0.0609122	<LOD	0.00397464	0.0135715	0.139286	<LOD	0.0111771	0.00415257	<LOD	0.00726824	<LOD	0.0102977	<LOD	0.00741807	<LOD	0.0453911	<LOD	<LOD	5.72221e-05
Roots_AM_ram2-1_10 wpi-1	Roots	AM	36.5	ram2-1	10	1	<LOD	<LOD	0.000389245	<LOQ	<LOD	0.000335085	<LOD	0.00218826	0.00037684	0.00241353	0.00592329	0.0114539	<LOD	<LOD	0.00322328	0.0012139	0.000582576	0.000615857	0.000171299	<LOD	<LOD	<LOD	<LOQ	0.0780319	0.0196014	<LOD	0.0071458	0.00225629	0.0457294	<LOD	0.0018569	0.00236624	<LOD	0.0343285	<LOD	0.00325643	2.37131e-05	0.00676865	<LOD	0.0573774	<LOD	<LOD	<LOQ
Roots_AM_ram2-1_10 wpi-2	Roots	AM	11	ram2-1	10	2	<LOD	<LOD	<LOQ	<LOQ	<LOD	0.000857332	<LOD	0.00193385	0.00057476	0.00146707	0.00452428	0.034319	<LOQ	<LOQ	<LOD	0.000939395	0.00109237	0.00102145	0.000769949	<LOD	<LOD	<LOD	<LOQ	0.38679	0.0984138	<LOD	0.00920412	0.00490673	0.0755657	<LOD	0.00322052	0.0060841	<LOD	0.0923143	<LOD	0.0172876	<LOQ	0.014863	<LOD	0.152391	<LOD	<LOD	<LOQ
Roots_AM_ram2-1_10 wpi-3	Roots	AM	36.5	ram2-1	10	3	<LOQ	<LOD	0.000323452	2.23354e-05	<LOD	0.000483211	<LOD	0.00135581	0.000381199	0.00274449	0.00972662	0.00889478	<LOD	<LOQ	0.00334603	0.00141656	0.000448764	0.000542146	0.000180391	<LOD	<LOD	<LOD	<LOQ	0.06591	0.00778926	<LOD	0.00441946	0.00323271	0.0677384	<LOD	0.00176731	0.000747957	<LOQ	0.0132354	<LOD	0.00338428	1.58575e-05	0.00393915	<LOD	0.0327994	<LOD	<LOD	<LOD
Roots_AM_ram2-2_10 wpi-1	Roots	AM	30.5	ram2-2	10	1	0.297492	0.00380054	<LOD	1.63562e-05	<LOQ	0.00056492	<LOD	0.00107541	0.000950228	0.000442893	0.00961742	0.00675286	<LOD	<LOQ	0.00131727	0.000765685	0.000367681	0.000430433	4.8127e-05	<LOD	<LOD	<LOD	<LOQ	0.054666	0.00761138	<LOD	0.00801759	0.00374355	0.0201837	<LOD	0.00752048	0.00110858	<LOD	0.017112	<LOD	0.00309101	6.75488e-06	0.00380187	<LOD	0.0161744	<LOD	<LOD	<LOD
Roots_AM_ram2-2_10 wpi-2	Roots	AM	11.5	ram2-2	10	2	0.643853	0.00805733	0.000367992	<LOQ	0.00260554	0.001351	<LOD	0.0019921	0.00167462	0.00111258	0.0202219	0.00672464	<LOD	<LOQ	0.00259034	0.00168734	0.000338652	0.000641814	4.04546e-05	<LOD	<LOD	<LOD	<LOQ	0.0469459	0.00314839	<LOD	0.00925027	0.00542712	0.0412676	<LOD	0.0308842	0.00229972	<LOD	0.0382571	<LOD	0.0052619	<LOD	0.00699009	<LOD	0.0027663	<LOD	<LOD	<LOQ
Roots_AM_ram2-2_10 wpi-3	Roots	AM	15.5	ram2-2	10	3	0.374106	<LOQ	<LOD	6.16824e-05	<LOD	0.00305179	<LOD	0.00557356	0.00145033	0.00129172	0.00282536	0.00903215	<LOD	0.00228311	<LOQ	0.000892911	0.00183709	0.000673343	0.000152272	<LOD	<LOD	<LOD	<LOQ	0.0257425	0.00879783	<LOD	0.0260093	0.00459581	0.00162811	<LOD	0.00537582	<LOD	<LOD	0.00207386	<LOD	0.00342322	<LOD	0.00477147	<LOD	0.00329783	<LOD	<LOD	<LOD
Roots_Control_WT_10 wpi-1	Roots	Control	0	WT	10	1	0.25624	<LOQ	0.000279979	3.51895e-05	0.000803404	0.00428949	<LOD	0.00217472	0.000917231	0.00148146	0.00180156	0.00494767	<LOD	<LOQ	0.00391653	0.00190313	0.000650325	0.000879757	0.000150428	<LOD	<LOD	<LOD	<LOQ	0.011881	0.00976786	<LOD	0.0047712	0.0168825	0.113081	<LOD	0.00464929	0.00369829	<LOD	0.00458613	<LOD	0.00667227	<LOD	0.00400521	<LOD	0.0405885	<LOD	<LOD	<LOQ
Roots_Control_WT_10 wpi-2	Roots	Control	0	WT	10	2	0.369101	0.00875619	<LOD	<LOQ	<LOD	0.0014689	<LOD	0.0028972	0.00115295	0.00822433	0.00491413	0.00485082	<LOD	<LOQ	<LOQ	0.00120559	0.0017614	0.00124259	0.000121656	<LOD	<LOD	<LOD	<LOQ	0.0251761	0.00343479	<LOD	0.0165316	0.00626544	0.00385703	<LOD	0.0138497	0.00208156	<LOQ	0.0181512	<LOD	0.00570272	1.29304e-05	0.00611004	<LOD	0.000568849	<LOD	<LOD	<LOD
Roots_Control_WT_10 wpi-3	Roots	Control	0	WT	10	3	0.202377	0.0034367	0.000520894	<LOQ	0.0010246	0.000811149	<LOD	0.00101693	0.000932778	0.000493497	0.00604051	0.00498082	<LOQ	<LOQ	0.00227527	0.000469917	0.000471388	0.000596575	8.57486e-05	<LOD	<LOD	<LOD	<LOQ	0.0265415	0.0109631	<LOD	0.00273796	0.00387917	0.00500498	<LOD	0.0063531	0.000886835	<LOD	0.00930645	<LOD	0.00293736	<LOD	0.00371053	<LOD	0.0324108	<LOD	<LOD	<LOD
Roots_Control_WT_10 wpi-4	Roots	Control	0	WT	10	4	0.454656	0.00991464	0.000692857	<LOD	<LOQ	0.00109618	<LOD	0.00207375	0.00251046	0.0024414	0.010607	0.00452194	<LOQ	<LOQ	<LOQ	0.000914	0.00118222	0.00106409	7.55529e-05	<LOD	<LOD	<LOD	<LOD	0.061507	0.00406459	<LOD	0.01037	0.00370497	0.00113755	<LOD	0.0134455	<LOQ	<LOD	0.0315085	<LOD	0.00665797	<LOD	0.00917232	<LOD	0.00167195	<LOD	<LOD	<LOD
Roots_Control_WT_10 wpi-5	Roots	Control	0	WT	10	5	0.375353	0.00606373	0.000743156	<LOD	<LOQ	0.000401131	<LOQ	0.00160819	0.00139567	0.00148435	0.00074639	0.00176872	<LOD	0.000605942	0.0024414	0.000153018	0.000600684	<LOQ	4.48034e-05	<LOD	<LOD	<LOD	<LOD	0.00372745	0.000636673	<LOD	0.00693503	0.000724766	<LOQ	<LOD	0.00178751	<LOD	<LOD	0.000268372	<LOD	0.0003453	<LOD	0.000618489	<LOD	<LOQ	<LOD	<LOD	<LOD
Roots_Control_ccamk-3_10 wpi-1	Roots	Control	0	ccamk-3	10	1	0.239469	0.00636362	<LOD	<LOQ	<LOQ	0.00103553	<LOD	0.00229651	0.00211079	0.000851637	0.00977776	0.0174518	0.000661905	<LOQ	0.00570763	0.0109217	0.000913454	0.0015296	0.000160239	<LOD	<LOD	<LOD	<LOQ	0.0566292	0.0350943	<LOD	0.0053264	0.0431535	0.460399	<LOD	0.0195809	0.00952019	<LOQ	0.00301994	<LOD	0.0173429	<LOD	0.0129355	<LOD	0.260127	<LOD	<LOD	<LOQ
Roots_Control_ccamk-3_10 wpi-2	Roots	Control	0	ccamk-3	10	2	0.293516	0.00491816	0.000322879	1.35449e-05	<LOQ	0.00760888	<LOD	0.00251003	0.00654703	0.00140612	0.0200674	0.0175172	0.00132517	<LOQ	0.00665535	0.00618548	0.000817483	0.00182867	0.000353622	<LOD	<LOQ	<LOD	<LOQ	0.0754428	0.044638	<LOD	0.00358821	0.0408616	0.234589	<LOD	0.0252176	0.00877648	0.000138625	0.0068534	<LOD	0.0190922	<LOD	0.0136271	<LOD	0.280821	<LOD	<LOD	<LOQ
Roots_Control_ccamk-3_10 wpi-3	Roots	Control	0	ccamk-3	10	3	0.285333	0.00432261	0.000266701	1.15447e-05	0.000524408	0.0021391	<LOD	0.000857587	0.000839931	0.000555435	0.00801696	0.00399966	0.000657573	<LOD	<LOQ	0.00078445	0.000383413	0.000629837	4.03807e-05	<LOQ	<LOD	<LOD	<LOQ	0.0619965	0.00591172	<LOD	0.00408479	0.00386762	0.00857004	<LOD	0.016749	<LOQ	<LOQ	0.0573543	<LOD	0.00484946	<LOD	0.00645549	<LOD	0.00568732	<LOD	<LOD	<LOD
Roots_Control_ccamk-13_10 wpi-1	Roots	Control	0	ccamk-13	10	1	0.32913	0.00512668	0.000448054	2.4382e-05	0.00212818	0.00238133	<LOD	0.00245246	0.00496009	0.00184882	0.0381487	0.00812746	<LOQ	<LOQ	0.00319971	0.00341596	0.00069566	0.00393533	0.000129797	<LOD	<LOD	<LOD	<LOQ	0.0883956	0.0234256	<LOD	0.00420132	0.0142586	0.0665957	<LOD	0.0194383	0.00407212	<LOQ	0.0214347	<LOD	0.0081704	<LOD	0.0187963	<LOD	0.0642717	<LOD	<LOD	<LOQ
Roots_Control_ccamk-13_10 wpi-2	Roots	Control	0	ccamk-13	10	2	0.242055	0.00339166	0.00039728	1.96235e-05	0.00150053	0.00501881	<LOD	0.00195781	0.00524098	0.00259061	0.0208051	0.00573816	0.000888267	<LOQ	0.00521879	0.00270509	0.000865386	0.00261394	0.000645546	<LOQ	<LOQ	<LOD	<LOQ	0.073707	0.0142349	<LOD	0.00331366	0.160265	0.154704	<LOD	0.0144312	0.00244619	<LOQ	0.0056812	<LOD	0.0307282	<LOD	0.0145373	<LOD	0.063316	<LOD	<LOD	8.08232e-05
Roots_Control_ccamk-13_10 wpi-3	Roots	Control	0	ccamk-13	10	3	0.78312	0.00765244	0.000847718	2.14473e-05	<LOQ	0.00361794	<LOD	0.00358764	0.0059733	0.00259466	0.0756931	0.039761	0.00126635	<LOQ	0.00590129	0.00600462	0.0013167	0.00622814	0.000485484	<LOD	<LOQ	<LOD	<LOD	0.276637	0.0832894	<LOD	0.00949759	0.0355594	0.235725	<LOD	0.0399431	0.00814488	<LOD	0.052364	<LOD	0.026082	7.13016e-06	0.0362386	<LOD	0.265574	<LOD	<LOD	0.00010872
Roots_Control_cyclops-3_10 wpi-1	Roots	Control	0	cyclops-3	10	1	0.208492	0.00367733	0.000274973	2.14996e-05	0.00067913	0.000812102	<LOD	0.000913814	0.00110187	0.000508752	0.00515421	0.00364477	<LOQ	<LOQ	0.00334571	0.000605394	0.000523671	0.000618795	6.28058e-05	<LOD	<LOD	<LOD	<LOD	0.0166065	0.00522371	<LOD	0.00375814	0.00375543	0.00215077	<LOD	0.0125543	<LOQ	<LOD	0.00167185	<LOD	0.00287121	<LOD	0.00334735	<LOD	0.0123958	<LOD	<LOD	<LOD
Roots_Control_cyclops-3_10 wpi-2	Roots	Control	0	cyclops-3	10	2	0.180608	0.00289894	0.000482043	<LOQ	0.00138435	0.00476461	<LOD	0.0024396	0.00274943	0.00186644	0.0125205	0.057939	0.00147095	<LOQ	0.00626299	0.00576814	0.00141811	0.00230116	0.000647365	<LOD	<LOQ	<LOD	<LOQ	0.229268	0.0975179	<LOD	0.00476966	0.171594	0.379565	<LOD	0.0405749	0.0141974	<LOD	0.00551415	<LOD	0.120899	<LOD	0.0275635	<LOD	0.588171	<LOD	<LOD	8.43005e-05
Roots_Control_cyclops-3_10 wpi-3	Roots	Control	0	cyclops-3	10	3	0.302752	0.00605503	0.000169407	1.50807e-05	0.00116576	0.00065155	<LOD	0.000821402	0.00127304	0.000379716	0.00477241	0.0047991	<LOQ	<LOQ	<LOQ	0.000733246	0.000544634	0.000797448	4.15978e-05	<LOQ	<LOD	<LOD	<LOD	0.0103107	0.00570234	<LOD	0.00396112	0.00446796	0.0205939	<LOD	0.00675167	0.00106502	<LOQ	0.00143913	<LOD	0.00325948	<LOQ	0.00267818	<LOD	0.0116094	<LOD	<LOD	<LOD
Roots_Control_cyclops-4_10 wpi-1	Roots	Control	0	cyclops-4	10	1	0.468621	<LOD	0.0022471	<LOQ	0.00555523	0.0068826	<LOQ	0.00247331	0.00848735	0.000402502	0.0162668	0.0222154	<LOD	0.00584977	<LOQ	0.00198958	0.00441053	<LOQ	<LOQ	<LOD	<LOD	<LOD	<LOD	0.339243	0.103195	<LOD	0.00452879	0.00323964	0.00377899	<LOD	0.0379746	<LOQ	<LOD	0.0737144	<LOD	0.0247345	<LOD	0.0222412	<LOD	0.00930464	<LOD	<LOD	<LOD
Roots_Control_cyclops-4_10 wpi-2	Roots	Control	0	cyclops-4	10	2	0.254782	<LOQ	<LOD	<LOQ	0.00206678	0.000928422	<LOD	0.00204578	0.00115749	0.000857072	0.0116592	0.0032217	<LOQ	<LOD	<LOQ	0.00491884	0.000769565	0.0010364	7.86855e-05	<LOD	<LOD	<LOD	<LOD	0.0068767	0.00133327	<LOD	0.00866014	0.00757527	0.0932562	<LOD	0.0243486	0.00265449	<LOD	0.0014675	<LOD	0.00330213	1.20917e-05	0.00233546	<LOD	0.00972198	<LOD	<LOD	<LOQ
Roots_Control_ram1-3_10 wpi-1	Roots	Control	0	ram1-3	10	1	0.29474	0.0041866	0.000203105	3.74739e-05	<LOQ	0.00145428	<LOD	0.000681362	0.00172855	0.000478366	0.00789447	0.00505337	0.000840929	<LOQ	0.00213609	0.000651437	0.000402811	0.000764144	7.71547e-05	<LOD	<LOD	<LOD	<LOQ	0.0177388	0.00899209	<LOD	0.00232167	0.00477023	0.00410758	<LOD	0.00912947	0.00103243	<LOD	0.00202811	<LOD	0.00324591	<LOD	0.00243961	<LOD	0.0544653	<LOD	<LOD	<LOD
Roots_Control_ram1-3_10 wpi-2	Roots	Control	0	ram1-3	10	2	0.230915	0.00248424	0.000411089	1.34958e-05	<LOQ	0.00136111	<LOD	0.000676564	0.00174921	0.0004714	0.0188488	0.0126537	0.000932845	<LOQ	0.0022197	0.000828848	0.000391661	0.000793897	7.23696e-05	<LOD	<LOQ	<LOD	<LOQ	0.0322335	0.0438029	<LOD	0.00220228	0.00391306	0.0110707	<LOD	0.0180874	0.00134549	<LOD	0.00649447	<LOD	0.00575262	<LOQ	0.0061135	<LOD	0.0332584	<LOD	<LOD	<LOQ
Roots_Control_ram1-3_10 wpi-3	Roots	Control	0	ram1-3	10	3	0.364575	<LOQ	<LOQ	2.91791e-05	<LOD	0.0026387	<LOD	0.00135469	0.00100338	0.00131956	0.000762585	0.00338109	<LOQ	<LOD	<LOQ	0.000712677	0.000499912	0.000498899	9.37761e-05	<LOD	<LOD	<LOD	<LOQ	0.00632752	0.00379833	<LOD	0.00696854	0.00618034	0.0292609	<LOD	0.00604214	0.00191869	<LOD	0.00162486	<LOD	0.00225448	<LOD	0.00194468	<LOD	0.00578189	<LOD	<LOD	<LOD
Roots_Control_ram1-4_10 wpi-1	Roots	Control	0	ram1-4	10	1	0.20823	0.00509583	0.000395298	<LOQ	<LOD	0.00207769	<LOD	0.00184266	0.00127972	0.00110806	0.0161767	0.0058585	0.00157913	<LOQ	<LOQ	0.000720167	0.000653158	0.000809152	4.43687e-05	<LOD	<LOD	<LOD	<LOQ	0.0536356	0.00661029	<LOD	0.00478552	0.0069185	0.00132013	<LOD	0.019587	0.000549995	<LOQ	0.0561277	<LOD	0.00845635	<LOD	0.00641016	<LOD	0.00142432	<LOD	<LOD	<LOD
Roots_Control_ram1-4_10 wpi-2	Roots	Control	0	ram1-4	10	2	0.273226	0.00628479	0.000382225	<LOQ	<LOQ	0.00225484	<LOD	0.00243318	0.00372419	0.00114144	0.0341149	0.0212441	0.000693994	<LOQ	0.0071948	0.0049027	0.00119999	0.00210842	0.000349587	<LOD	<LOQ	<LOD	<LOD	0.142235	0.0835244	<LOD	0.00775653	0.0460878	0.292301	<LOD	0.0517858	0.0051906	9.88594e-05	0.00679468	<LOD	0.0258294	<LOD	0.0155879	<LOD	0.252178	<LOD	<LOD	9.33753e-05
Roots_Control_ram1-4_10 wpi-3	Roots	Control	0	ram1-4	10	3	0.260937	0.00426904	0.00020189	1.28698e-05	<LOD	0.000710664	<LOD	0.000928106	0.000776509	0.000619834	0.0178694	0.00603119	0.000487964	<LOQ	<LOQ	0.000603515	0.000656553	0.000745873	4.30351e-05	<LOD	<LOD	<LOD	<LOQ	0.0422485	0.030512	<LOD	0.00560894	0.00331778	0.00308901	<LOD	0.0157779	0.00190146	<LOD	0.0254034	<LOD	0.00443404	5.67e-06	0.0064562	<LOD	0.00475667	<LOD	<LOD	<LOD
Roots_Control_ram2-1_10 wpi-1	Roots	Control	0	ram2-1	10	1	<LOQ	<LOD	0.000198404	1.65256e-05	<LOD	0.00062459	<LOD	0.00131442	0.000209115	0.0009305	0.0178126	0.019502	<LOD	<LOQ	0.00364363	0.000942553	0.000815288	0.000612812	0.000236658	<LOD	<LOD	<LOD	<LOQ	0.266484	0.109703	<LOD	0.00630856	0.00213939	0.0217829	<LOD	0.0033067	<LOQ	<LOQ	0.0329911	<LOD	0.00433277	1.56012e-05	0.00984392	<LOD	0.0348095	<LOD	<LOD	<LOD
Roots_Control_ram2-1_10 wpi-2	Roots	Control	0	ram2-1	10	2	0.255402	0.00698115	0.00038674	<LOQ	0.000853248	0.00634692	<LOD	0.00169458	0.00310975	0.00166005	0.0180153	0.0071782	0.00084226	<LOQ	0.00490763	0.00434145	0.000542536	0.0018594	0.000232198	<LOQ	<LOQ	<LOD	<LOQ	0.0388712	0.0283844	<LOD	0.00323883	0.030193	0.145896	<LOD	0.0241283	0.00511236	<LOQ	0.00392063	<LOD	0.0092076	<LOD	0.00890389	<LOD	0.199259	<LOD	<LOD	<LOQ
Roots_Control_ram2-1_10 wpi-3	Roots	Control	0	ram2-1	10	3	<LOD	<LOD	<LOQ	<LOD	<LOQ	0.000655007	<LOD	0.000652921	0.000176741	0.00092164	0.00277913	0.00252531	<LOD	<LOQ	<LOQ	0.000562027	0.000538607	0.000306241	0.000187502	<LOD	<LOD	<LOD	<LOQ	0.104407	0.0134129	<LOD	0.00318773	0.00299896	0.00764105	<LOD	0.000286123	<LOQ	<LOD	0.00568795	<LOD	0.00200997	1.06968e-05	0.00356088	<LOD	0.0504257	<LOD	<LOD	<LOD
Roots_Control_ram2-2_10 wpi-1	Roots	Control	0	ram2-2	10	1	<LOD	<LOD	0.000392166	<LOD	0.000794637	0.00096078	<LOD	0.00155731	0.000228481	0.00150224	0.00724077	0.0158334	<LOD	<LOQ	0.0042054	0.00362475	0.00113254	0.000882793	0.000529096	<LOD	<LOD	<LOD	<LOQ	0.193046	0.0932606	<LOD	0.0065038	0.012021	0.0752949	<LOD	0.00445463	0.00327193	<LOQ	0.00836822	<LOD	0.00620475	<LOQ	0.00740303	<LOD	0.0817335	<LOD	<LOD	<LOQ
Roots_Control_ram2-2_10 wpi-2	Roots	Control	0	ram2-2	10	2	0.211528	0.00543645	0.000334717	1.6937e-05	0.00119341	0.0011947	<LOD	0.00119832	0.00582754	0.000699809	0.0574914	0.0299596	0.00173638	0.000518393	0.00543853	0.00141947	0.00094515	0.00152246	0.000283106	<LOQ	<LOQ	<LOD	<LOQ	0.229351	0.130721	<LOD	0.0035357	0.0110776	0.131226	<LOD	0.0357328	0.00368002	<LOD	0.0461732	<LOD	0.0220093	<LOQ	0.021006	<LOD	0.154943	<LOD	<LOD	8.08198e-05
Roots_Control_ram2-2_10 wpi-3	Roots	Control	0	ram2-2	10	3	0.413352	0.00941903	0.000635237	4.73398e-05	0.00251146	0.00118691	<LOQ	0.0014084	0.00316185	0.000865826	0.0679781	0.0327724	0.00184063	0.00112029	0.00253624	0.00137305	0.00132497	0.00208324	0.000242316	<LOQ	<LOQ	<LOD	0.00014257	0.328303	0.188137	<LOD	0.00503622	0.00608136	0.0691779	<LOD	0.0436526	0.00200238	<LOQ	0.0962895	<LOD	0.0315718	1.26216e-05	0.0334004	<LOD	0.118141	<LOD	<LOD	<LOD
Roots_Control_ram2-2_10 wpi-4	Roots	Control	0	ram2-2	10	4	0.33616	0.00698154	0.000206807	<LOQ	0.00124099	0.00074785	<LOD	0.00097623	0.00365129	0.000687944	0.0739377	0.0120107	0.000647404	<LOQ	0.00408503	0.00129507	0.000748708	0.00182213	0.000135607	<LOQ	<LOQ	<LOD	<LOQ	0.135951	0.0343661	<LOD	0.00389018	0.00700131	0.0643924	<LOD	0.0313486	0.00167978	<LOD	0.0253798	<LOD	0.00951833	<LOD	0.0147346	<LOD	0.183095	<LOD	<LOD	<LOQ
Sample_ID	Organ	Treatment	Colonization [%]	Genotype	Harvest [wpi]	BR	1	2	3	5	6	9	10	11	12	14	15	16	17	18	19	20	21	22	23	24	25	26	27	28	29	30	31	32	33	34	35	36	37	38	39	40	41	42	43	44	45	46	47
Shoots_AM_WT_10 wpi-1	Shoots	AM	44	WT	10	1	0.0387368	<LOD	0.000849136	4.08547e-05	0.00528653	0.00821455	<LOD	0.0179738	0.00535636	0.00720796	0.020392	0.148693	0.00211509	0.000643197	0.0590491	0.0263334	0.00446423	0.00888951	0.00110112	<LOQ	0.00182983	<LOD	<LOQ	0.476344	0.345221	<LOD	0.0121401	0.156484	3.29322	<LOD	0.0477417	0.021113	<LOD	0.00357924	<LOD	0.102247	<LOD	0.0467697	<LOD	1.27039	<LOD	<LOD	0.000372405
Shoots_AM_WT_10 wpi-2	Shoots	AM	86.5	WT	10	2	0.0404365	<LOD	0.000674223	2.51214e-05	0.00187967	0.00943686	<LOD	0.0316582	0.00338719	0.0109769	0.0126792	0.250945	0.00277987	0.000818566	0.0709918	0.037713	0.00652997	0.0107494	0.00135458	<LOD	0.00100704	<LOD	<LOQ	0.665111	0.288318	<LOD	0.0158035	0.180512	3.70687	<LOD	0.03616	0.0318534	0.000328484	0.000435791	<LOD	0.15708	<LOD	0.0611211	<LOD	1.7771	<LOD	<LOD	0.000725379
Shoots_AM_WT_10 wpi-3	Shoots	AM	56	WT	10	3	0.0361814	<LOQ	0.00174205	8.34371e-05	0.00289718	0.012702	<LOD	0.0234903	0.00549987	0.00893056	0.0232005	0.381916	0.00385262	0.00106506	0.0578404	0.0299453	0.00602989	0.0131745	0.00231151	<LOD	0.0014947	<LOD	0.000167745	1.00151	0.423823	<LOD	0.0207071	0.260716	2.89848	<LOD	0.0623975	0.0402909	0.000302422	0.00112852	<LOD	0.237535	<LOD	0.127528	<LOD	2.87256	<LOD	<LOD	0.000664585
Shoots_AM_WT_10 wpi-4	Shoots	AM	38	WT	10	4	0.0255736	<LOQ	<LOD	2.32428e-05	0.00894688	0.00757092	<LOQ	0.0226187	0.00733137	0.0111975	0.00834716	0.0906675	0.00183946	0.000610468	0.0601639	0.0474373	0.00517007	0.0117826	0.00106846	0.000141153	0.00195747	<LOD	<LOQ	0.398952	0.242954	<LOD	0.0142451	0.184933	4.64428	<LOD	0.0317132	0.0210889	0.000306235	0.000396964	<LOD	0.15785	<LOD	0.0249328	<LOD	0.597673	<LOD	<LOD	0.000687577
Shoots_AM_WT_10 wpi-5	Shoots	AM	29	WT	10	5	0.0424918	<LOQ	0.000469452	1.91613e-05	0.00161118	0.0182732	<LOD	0.0234347	0.00755554	0.0162778	0.00854452	0.0892583	0.00250785	0.00049149	0.069752	0.0559751	0.00662866	0.0122503	0.00163101	6.42826e-05	0.00234765	<LOD	0.00019469	0.343796	0.146907	<LOD	0.0104153	0.461278	5.36409	<LOD	0.0300333	0.0265069	0.000453948	0.00101477	<LOD	0.256473	<LOD	0.0332345	<LOD	0.906563	<LOD	<LOD	0.00100411
Shoots_AM_ccamk-3_10 wpi-1	Shoots	AM	1.5	ccamk-3	10	1	0.0278479	<LOQ	0.00105018	3.22116e-05	0.00413998	0.0200748	<LOD	0.0242534	0.00574457	0.0118438	0.013309	0.46114	0.00361844	0.000559726	0.0334545	0.0395082	0.00440035	0.0145291	0.00190975	<LOQ	0.00137534	<LOD	<LOQ	0.657234	0.296263	<LOD	0.0274794	0.44907	5.49113	<LOD	0.0441192	0.0394462	0.000560223	0.000266796	<LOD	0.186423	<LOD	0.0541951	<LOD	3.39347	<LOD	<LOD	0.000963333
Shoots_AM_ccamk-3_10 wpi-2	Shoots	AM	0	ccamk-3	10	2	0.00711805	<LOD	0.000404168	9.12355e-06	0.00135129	0.00477208	<LOD	0.0258861	0.00268731	0.00722447	0.00260438	0.0289041	0.0017066	0.000499316	0.0589324	0.0414955	0.00771355	0.00672799	0.000516031	4.10789e-05	0.0010019	<LOD	<LOQ	0.185585	0.0656062	<LOD	0.0112637	0.175288	3.5129	<LOD	0.00602027	0.0193154	0.000249458	<LOD	<LOD	0.0930754	<LOD	0.0123995	<LOD	0.449922	<LOD	<LOD	0.000553506
Shoots_AM_ccamk-3_10 wpi-3	Shoots	AM	0.5	ccamk-3	10	3	0.0154629	<LOQ	0.000401262	2.46476e-05	0.0035169	0.00656745	<LOD	0.0228992	0.00530683	0.00753892	0.00774728	0.115858	0.00175281	0.00049229	0.0597132	0.0343445	0.0059489	0.00821523	0.000486195	8.24274e-05	0.00117827	<LOD	<LOQ	0.347721	0.137716	<LOD	0.0128149	0.177725	3.89218	<LOD	0.0197325	0.0300327	0.000219641	0.000245597	<LOD	0.10981	<LOD	0.0215973	<LOD	1.07059	<LOD	<LOD	0.000525647
Shoots_AM_ccamk-13_10 wpi-1	Shoots	AM	0.5	ccamk-13	10	1	0.107485	0.00219974	0.0013848	3.1632e-05	0.00492622	0.0169244	<LOD	0.0296975	0.0110173	0.0163868	0.0223258	0.153503	0.00306171	0.000816525	0.0440346	0.0421083	0.00527997	0.0218049	0.00156258	<LOQ	0.00214481	<LOD	<LOQ	1.08065	0.347836	<LOD	0.0245036	0.284146	8.65027	<LOD	0.042126	0.0599959	0.000386467	0.00328171	<LOD	0.226046	<LOD	0.0681808	<LOD	4.01542	<LOD	<LOD	0.00208312
Shoots_AM_ccamk-13_10 wpi-2	Shoots	AM	1.5	ccamk-13	10	2	0.100127	<LOQ	0.00126552	4.34304e-05	0.00230694	0.0124286	<LOD	0.032824	0.0150616	0.0128814	0.0183684	0.165108	0.00255499	0.000751218	0.0570944	0.032867	0.00451737	0.0221544	0.00109747	8.62349e-05	0.00151353	<LOD	<LOQ	0.703674	0.223179	<LOD	0.030601	0.285431	6.45755	<LOD	0.0321637	0.0595433	<LOD	0.0010034	<LOD	0.152849	<LOD	0.0562788	<LOD	3.98694	<LOD	<LOD	0.00167648
Shoots_AM_ccamk-13_10 wpi-3	Shoots	AM	1.5	ccamk-13	10	3	0.0847259	<LOQ	0.00162924	4.38517e-05	0.00359106	0.0163194	<LOD	0.0397828	0.0113045	0.0176972	0.0203311	0.247449	0.00453722	0.000999499	0.0687895	0.0450066	0.0063473	0.0274344	0.00187517	7.94635e-05	0.00202421	<LOD	<LOQ	1.19878	0.345854	<LOD	0.0359637	0.38101	8.3706	<LOD	0.0422707	0.070527	0.000262028	0.000689972	<LOD	0.25294	<LOD	0.0804283	<LOD	5.18346	<LOD	<LOD	0.00206728
Shoots_AM_cyclops-3_10 wpi-1	Shoots	AM	7.5	cyclops-3	10	1	0.0289001	<LOQ	0.000770963	2.47895e-05	0.00326102	0.00594962	<LOD	0.0185856	0.005802	0.00830392	0.0082251	0.0756609	0.00196581	0.000454171	0.0705889	0.0326799	0.00482057	0.0083977	0.000877614	6.36408e-05	0.00157505	<LOD	<LOD	0.332773	0.134778	<LOD	0.0121299	0.198008	3.85525	<LOD	0.0147096	0.0187009	<LOD	0.00389997	<LOD	0.12195	<LOD	0.0243523	<LOD	0.706189	<LOD	<LOD	0.000534214
Shoots_AM_cyclops-3_10 wpi-2	Shoots	AM	7.5	cyclops-3	10	2	0.0226184	<LOQ	0.000890986	1.79168e-05	0.00446078	0.00567397	<LOD	0.021775	0.00510052	0.00897088	0.0145533	0.121434	0.00145099	0.000547805	0.0558523	0.0315446	0.00550966	0.00939844	0.00115184	<LOQ	0.00161385	<LOD	<LOQ	0.396541	0.247731	<LOD	0.0152589	0.210892	3.33835	<LOD	0.0315096	0.0243513	0.000342213	0.00307791	<LOD	0.1501	<LOD	0.0329052	<LOD	0.577875	<LOD	<LOD	0.00045084
Shoots_AM_cyclops-3_10 wpi-3	Shoots	AM	0	cyclops-3	10	3	0.0437307	<LOQ	0.00180214	3.06218e-05	0.00861367	0.00579471	<LOQ	0.0220607	0.00564264	0.0105899	0.0253808	0.20642	0.00284984	0.00131431	0.0570954	0.040268	0.00798592	0.0141446	0.00156915	0.00011767	0.00318897	<LOD	<LOD	0.488758	0.391732	<LOD	0.0205845	0.262537	4.329	<LOD	0.0476332	0.0310811	9.51859e-05	0.0152405	<LOD	0.254925	<LOD	0.0390383	<LOD	0.746493	<LOD	<LOD	0.000686326
Shoots_AM_cyclops-4_10 wpi-1	Shoots	AM	20	cyclops-4	10	1	0.0420733	<LOQ	0.000555979	<LOQ	0.00453153	0.0049295	<LOD	0.0122416	0.00608145	0.00650433	0.0330483	0.0922422	0.00160071	0.000631415	0.048205	0.0293823	0.00447278	0.00748855	0.000688621	<LOQ	0.00152833	<LOD	<LOQ	0.390412	0.258836	<LOD	0.00733851	0.0687541	2.2367	<LOD	0.0287571	0.0230477	<LOQ	0.00338218	<LOD	0.0658424	<LOD	0.0275488	<LOD	0.585899	<LOD	<LOD	0.00075602
Shoots_AM_cyclops-4_10 wpi-2	Shoots	AM	0	cyclops-4	10	2	0.0403319	<LOD	0.000238153	1.91123e-05	0.00375102	0.0044817	<LOD	0.0125701	0.00771193	0.00718322	0.0381515	0.0948388	0.00285261	0.00078281	0.0498188	0.0289073	0.0047441	0.00644243	0.00105827	<LOQ	0.00139141	<LOD	<LOQ	0.261895	0.27745	<LOD	0.00796319	0.0697476	2.14895	<LOD	0.0669274	0.0202738	0.000125994	0.00470239	<LOD	0.0646102	<LOD	0.0265742	<LOD	0.637841	<LOD	<LOD	0.000652965
Shoots_AM_ram1-3_10 wpi-1	Shoots	AM	0	ram1-3	10	1	0.0351383	<LOQ	0.00116946	2.47038e-05	0.00150246	0.00455262	<LOD	0.0101492	0.00955785	0.00327513	0.00574465	0.0461375	0.00250324	0.000535199	0.0620538	0.0249539	0.00539532	0.00379523	0.00023996	<LOQ	0.00167312	<LOD	<LOQ	0.182337	0.138635	<LOD	0.00484825	0.0681931	1.61614	<LOD	0.0137219	0.00910983	0.000128985	0.00210338	<LOD	0.0784897	<LOD	0.0127175	<LOD	0.27027	<LOD	<LOD	0.000402864
Shoots_AM_ram1-3_10 wpi-2	Shoots	AM	1.5	ram1-3	10	2	0.0228569	<LOQ	0.000914969	2.63083e-05	0.00209381	0.00461506	<LOQ	0.00925224	0.00615541	0.00301744	0.00263024	0.0179409	0.00215243	0.000271382	0.0495299	0.0221099	0.00456068	0.00362568	9.56108e-05	<LOQ	0.00136159	<LOD	<LOQ	0.0988738	0.0443543	<LOD	0.00385142	0.0311593	1.50485	<LOD	0.00272215	0.0073767	0.000118201	0.000189627	<LOD	0.0333283	<LOD	0.00650652	<LOD	0.134155	<LOD	<LOD	0.00031558
Shoots_AM_ram1-3_10 wpi-3	Shoots	AM	23.5	ram1-3	10	3	0.0308021	<LOQ	0.000587367	2.31231e-05	0.00216712	0.00346478	<LOD	0.00970653	0.0049625	0.0033081	0.000584154	0.0110312	0.00197504	0.000386939	0.0719502	0.0210154	0.00400621	0.00328589	0.000123696	4.12241e-05	0.00098763	<LOD	<LOQ	0.0637091	0.0217563	<LOD	0.00395386	0.0439957	1.70957	<LOD	0.000722872	0.00822373	<LOD	<LOQ	<LOD	0.0324661	<LOD	0.00518265	<LOD	0.165674	<LOD	<LOD	0.00037965
Shoots_AM_ram1-3_10 wpi-4	Shoots	AM	10.5	ram1-3	10	4	0.0206775	0.0010768	0.000737367	3.50474e-05	0.00123481	0.00416064	<LOD	0.00500641	0.00716546	0.00252383	0.00227707	0.0208532	0.00200945	0.000339273	0.0447881	0.0157204	0.00348955	0.00247652	0.000156553	<LOQ	0.00120919	<LOD	<LOQ	0.148228	0.0795115	<LOD	0.0027032	0.0356102	1.28899	<LOD	0.00467903	0.00556392	<LOD	0.000104937	<LOD	0.0561175	<LOD	0.00996772	<LOD	0.241982	<LOD	<LOD	0.000351423
Shoots_AM_ram1-4_10 wpi-1	Shoots	AM	4	ram1-4	10	1	0.0488387	<LOQ	0.000887302	2.03306e-05	0.00379815	0.00547595	<LOD	0.0322058	0.00948825	0.0104635	0.00701329	0.155341	0.00225097	0.00045606	0.0364802	0.0360649	0.00645894	0.0101582	0.000977757	5.99217e-05	0.00148275	<LOD	<LOQ	0.357656	0.174757	<LOD	0.0242247	0.224164	4.45664	<LOD	0.0199084	0.0294267	0.000367531	0.000381559	<LOD	0.107506	<LOD	0.0234163	<LOD	1.3774	<LOD	<LOD	0.000644334
Shoots_AM_ram1-4_10 wpi-2	Shoots	AM	0	ram1-4	10	2	0.023719	<LOD	0.00129893	2.73944e-05	0.00264871	0.00516797	<LOD	0.0379464	0.00367019	0.00914992	0.0219094	0.140102	0.00307228	0.00106689	0.0589871	0.0422657	0.0167377	0.0158016	0.00111998	<LOQ	0.00155169	<LOD	<LOQ	0.415639	0.316848	<LOD	0.0428535	0.305925	3.50732	<LOD	0.0264045	0.0279362	0.000392855	0.0036366	<LOD	0.245695	<LOD	0.0331284	<LOD	0.753079	<LOD	<LOD	0.000572101
Shoots_AM_ram1-4_10 wpi-3	Shoots	AM	0	ram1-4	10	3	0.0676124	0.00246564	0.000740759	2.19346e-05	0.00606493	0.00480187	<LOQ	0.0304531	0.0147912	0.010411	0.016173	0.0843029	0.00202032	0.000670342	0.0563435	0.0367947	0.0081572	0.00964372	0.000881794	0.000103626	0.0027694	<LOD	0.000168658	0.279774	0.22061	<LOD	0.0164636	0.191864	3.63895	<LOD	0.0221334	0.0243878	0.000570081	0.00443606	<LOD	0.143651	<LOD	0.0223186	<LOD	0.543326	<LOD	<LOD	0.000523062
Shoots_AM_ram2-1_10 wpi-1	Shoots	AM	36.5	ram2-1	10	1	<LOD	<LOD	0.000735607	4.03848e-05	<LOD	0.00260485	<LOD	0.00634868	0.00067612	0.00305553	0.00355903	0.0236945	0.00141641	0.000334578	0.0423199	0.00993453	0.00664303	0.00213927	0.00041879	<LOD	0.000555619	<LOD	<LOQ	0.337732	0.0710839	<LOD	0.00271062	0.00964429	1.20532	<LOD	0.000985845	0.00516871	<LOQ	0.0028325	<LOD	0.0261426	<LOD	0.0112469	<LOD	0.18884	<LOD	<LOD	0.000450885
Shoots_AM_ram2-1_10 wpi-2	Shoots	AM	11	ram2-1	10	2	<LOD	<LOD	0.000430011	4.79311e-05	0.000594799	0.00115354	<LOD	0.0058224	0.000511897	0.00310988	0.0063416	0.0251174	0.000807294	<LOQ	0.0395972	0.00942482	0.00671184	0.0018722	0.000570572	<LOD	<LOQ	<LOD	<LOQ	0.418794	0.0822589	<LOD	0.00248142	0.00818591	1.10471	<LOD	0.00208963	0.00523927	<LOQ	0.0019366	<LOD	0.026064	<LOD	0.0148654	<LOD	0.111461	<LOD	<LOD	0.000486907
Shoots_AM_ram2-1_10 wpi-3	Shoots	AM	36.5	ram2-1	10	3	<LOD	<LOD	0.000643217	1.14855e-05	0.000475643	0.000712416	<LOD	0.00525961	0.000557881	0.00190363	0.000859386	0.0156738	0.000663896	0.000345033	0.0355822	0.00801288	0.00492278	0.00161583	0.000318789	<LOD	<LOQ	<LOD	<LOQ	0.312281	0.0413584	<LOD	0.00258743	0.00870799	1.0045	<LOD	0.000871174	0.00325775	<LOD	0.00037832	<LOD	0.0149954	<LOD	0.00839004	<LOD	0.0956651	<LOD	<LOD	0.000425611
Shoots_AM_ram2-2_10 wpi-1	Shoots	AM	30.5	ram2-2	10	1	0.056046	0.00188313	0.000610718	1.80895e-05	0.00163359	0.027406	0.000145241	0.029533	0.013201	0.0110604	0.0159079	0.0968429	0.00660829	0.000743223	0.0573411	0.0345858	0.00685427	0.00922034	0.00147832	6.84397e-05	0.00180933	<LOD	0.000106829	0.489768	0.15727	<LOD	0.0153729	0.214007	3.74126	<LOD	0.0262757	0.0215665	0.000220517	0.0022743	<LOD	0.124049	<LOD	0.0234844	<LOD	0.738409	<LOD	<LOD	0.000569341
Shoots_AM_ram2-2_10 wpi-2	Shoots	AM	11.5	ram2-2	10	2	0.0162025	<LOQ	0.000382725	8.45641e-06	0.00203549	0.00445909	<LOD	0.031163	0.00757083	0.00899277	0.000968607	0.0256341	0.0013245	0.000397771	0.0602549	0.0317992	0.0103653	0.00703109	0.000760538	4.50355e-05	0.00153364	<LOD	7.98295e-05	0.121071	0.0257163	<LOD	0.0135199	0.19611	2.95472	<LOD	0.00189823	0.0121476	0.000328773	2.17454e-05	<LOD	0.104406	<LOD	0.00840892	<LOD	0.20127	<LOD	<LOD	0.000545589
Shoots_AM_ram2-2_10 wpi-3	Shoots	AM	15.5	ram2-2	10	3	0.0466513	<LOQ	0.00103707	2.98975e-05	0.000813821	0.00498531	<LOD	0.0307619	0.00936541	0.00732168	0.0147082	0.0809819	0.00198067	0.000678339	0.0601156	0.0269403	0.0061211	0.00943434	0.00156001	<LOD	<LOQ	<LOD	<LOQ	0.33313	0.182034	<LOD	0.0234925	0.149593	3.19542	<LOD	0.017893	0.0308772	0.000439974	0.00379835	<LOD	0.0611798	<LOD	0.0303298	<LOD	0.970588	<LOD	<LOD	0.000370018
Shoots_Control_WT_10 wpi-1	Shoots	Control	0	WT	10	1	0.0507051	0.00190872	0.000294896	1.97254e-05	0.00281426	0.0104926	<LOD	0.0214883	0.00657341	0.0118581	0.00970331	0.0883306	0.00258323	0.000621674	0.054218	0.0471148	0.00557474	0.0103847	0.00131461	6.68358e-05	0.00250654	<LOD	<LOQ	0.288116	0.211686	<LOD	0.00866059	0.183113	4.32947	<LOD	0.0227604	0.019448	0.000270096	0.0057086	<LOD	0.113905	<LOD	0.0197036	<LOD	0.447241	<LOD	<LOD	0.000755914
Shoots_Control_WT_10 wpi-2	Shoots	Control	0	WT	10	2	0.0403968	<LOQ	0.000547827	1.44716e-05	0.000365492	0.00943962	<LOD	0.0153865	0.00607356	0.00767513	0.0112574	0.0769343	0.00170306	0.000638015	0.0457678	0.0298262	0.00476982	0.00766317	0.00155594	7.39513e-05	0.00169341	<LOD	<LOQ	0.322058	0.229129	<LOD	0.0108225	0.149088	3.29843	<LOD	0.0335764	0.0177598	<LOD	0.00244835	<LOD	0.104078	<LOD	0.0255192	<LOD	0.726554	<LOD	<LOD	0.000492697
Shoots_Control_WT_10 wpi-3	Shoots	Control	0	WT	10	3	0.0403508	<LOQ	0.000509692	3.22565e-05	0.00356149	0.00827867	<LOD	0.0169468	0.00598619	0.00679046	0.00950924	0.0736285	0.00208007	0.000515562	0.0603923	0.0264314	0.00478407	0.00609628	0.000688214	5.2981e-05	0.00171279	<LOD	<LOQ	0.378936	0.175775	<LOD	0.00895542	0.112905	3.4373	<LOD	0.027129	0.0179973	0.000194701	0.002322	<LOD	0.103434	<LOD	0.0281251	<LOD	0.754932	<LOD	<LOD	0.000609944
Shoots_Control_WT_10 wpi-4	Shoots	Control	0	WT	10	4	0.0254283	<LOD	0.000993609	2.25615e-05	0.00803371	0.00753383	<LOQ	0.0251445	0.00655356	0.00822992	0.0129286	0.0872624	0.00230957	0.000781416	0.0614403	0.0304524	0.00638398	0.00877676	0.00073049	<LOQ	0.00111972	<LOD	<LOQ	0.339729	0.209282	<LOD	0.0111881	0.111799	2.91664	<LOD	0.0313893	0.0219885	0.000151957	0.000331118	<LOD	0.0815841	<LOD	0.0290685	<LOD	0.669223	<LOD	<LOD	0.000489766
Shoots_Control_WT_10 wpi-5	Shoots	Control	0	WT	10	5	0.0121636	<LOD	0.00089168	4.52737e-05	0.000883535	0.00883836	<LOD	0.0368541	0.00416465	0.00961284	0.0167671	0.13931	0.00200783	0.000591923	0.0602513	0.0372103	0.00715897	0.0111569	0.000701388	<LOQ	0.00130282	<LOD	<LOQ	0.252878	0.140498	<LOD	0.013938	0.161582	3.46927	<LOD	0.0452876	0.0360441	0.000266857	0.000110307	<LOD	0.0959493	<LOD	0.0381044	<LOD	1.0381	<LOD	<LOD	0.000538133
Shoots_Control_ccamk-3_10 wpi-1	Shoots	Control	0	ccamk-3	10	1	0.042333	0.00239917	0.000603061	5.76205e-05	0.00574851	0.00751334	<LOD	0.0246707	0.00794502	0.00988472	0.0125477	0.229733	0.00274319	0.000650325	0.0607945	0.043421	0.00649881	0.0105919	0.000991659	<LOQ	0.00204481	<LOD	<LOQ	0.604428	0.208284	<LOD	0.0167642	0.235035	4.49033	<LOD	0.0450708	0.0348625	0.000310591	0.000176006	<LOD	0.162549	<LOD	0.0582125	<LOD	2.57434	<LOD	<LOD	0.000852922
Shoots_Control_ccamk-3_10 wpi-2	Shoots	Control	0	ccamk-3	10	2	0.0124134	<LOQ	0.00083995	1.20692e-05	0.00254835	0.00854456	<LOD	0.026106	0.00371484	0.00788844	0.00447554	0.055825	0.00207889	0.000368146	0.0551638	0.0401781	0.00596435	0.00680338	0.000645363	6.6901e-05	0.00122499	<LOD	<LOD	0.21873	0.109965	<LOD	0.0116523	0.116652	4.24889	<LOD	0.0170916	0.0285273	0.000193057	6.27849e-05	<LOD	0.0645712	<LOD	0.015205	<LOD	0.560243	<LOD	<LOD	0.000657867
Shoots_Control_ccamk-3_10 wpi-3	Shoots	Control	0	ccamk-3	10	3	0.0272289	<LOQ	0.000739185	1.32732e-05	0.00183849	0.00544409	<LOD	0.0164249	0.0103974	0.00641158	0.014206	0.194155	0.00194429	0.000548819	0.0585777	0.0315966	0.00462024	0.00708269	0.000786204	6.45209e-05	0.00160918	<LOD	<LOQ	0.382814	0.211383	<LOD	0.0118305	0.17311	3.16222	<LOD	0.0423893	0.0217745	<LOD	0.000529571	<LOD	0.10039	<LOD	0.0294462	<LOD	1.16186	<LOD	<LOD	0.00049324
Shoots_Control_ccamk-13_10 wpi-1	Shoots	Control	0	ccamk-13	10	1	0.018365	<LOQ	0.000525412	1.195e-05	0.00126004	0.00818267	<LOD	0.0487899	0.012353	0.0117002	0.00471289	0.0328784	0.00191486	0.00073716	0.089608	0.043766	0.010411	0.0171362	0.00129342	<LOQ	0.00141217	<LOD	<LOQ	0.165427	0.0615301	<LOD	0.0146251	0.254106	3.00038	<LOD	0.00803351	0.0214852	0.000373987	0.000208282	<LOD	0.09818	<LOD	0.0152825	<LOD	0.506805	<LOD	<LOD	0.000574947
Shoots_Control_ccamk-13_10 wpi-2	Shoots	Control	0	ccamk-13	10	2	0.0814805	0.00270567	0.000175872	2.19067e-05	0.00284235	0.0071839	<LOD	0.0305721	0.0170732	0.00779531	0.00389602	0.0123568	0.00208601	0.000505168	0.0634409	0.0280037	0.00718486	0.0121692	0.000557566	0.000100642	0.00202333	<LOD	<LOQ	0.111184	0.0294267	<LOD	0.0104395	0.130795	2.03918	<LOD	0.0045567	0.0122221	0.000213313	0.000469067	<LOD	0.0526867	<LOD	0.00842266	<LOD	0.324597	<LOD	<LOD	0.000315363
Shoots_Control_ccamk-13_10 wpi-3	Shoots	Control	0	ccamk-13	10	3	0.0439166	0.00246656	0.000416704	<LOQ	0.00173282	0.00731837	<LOQ	0.0409093	0.0166375	0.0124189	0.00467587	0.016979	0.00241963	0.000528459	0.0890568	0.0440391	0.00995982	0.0160888	0.000825481	9.11324e-05	0.00187166	<LOD	<LOD	0.1312	0.0333091	<LOD	0.0104015	0.192581	3.28575	<LOD	0.00414125	0.0170056	0.000160154	0.000678241	<LOD	0.0816683	<LOD	0.0111808	<LOD	0.297574	<LOD	<LOD	0.000746608
Shoots_Control_ccamk-13_10 wpi-4	Shoots	Control	0	ccamk-13	10	4	0.0442646	<LOQ	0.000323607	<LOQ	0.00373145	0.00488706	<LOD	0.0319262	0.0137648	0.0102169	0.00582257	0.0275746	0.00131583	0.000603915	0.0798351	0.0328612	0.00712328	0.0131558	0.000964401	<LOQ	0.00150042	<LOD	<LOQ	0.203414	0.043182	<LOD	0.00789439	0.124493	2.7856	<LOD	0.00854765	0.0172476	<LOQ	0.000335617	<LOD	0.0507192	<LOD	0.0152461	<LOD	0.548408	<LOD	<LOD	0.000480256
Shoots_Control_cyclops-3_10 wpi-1	Shoots	Control	0	cyclops-3	10	1	0.0292593	0.00188212	0.00067017	4.07571e-05	0.00341176	0.0458065	<LOQ	0.0392062	0.00744897	0.0198637	0.00929301	0.3599	0.0113576	0.0015547	0.0658478	0.0583551	0.0102843	0.0168322	0.00310115	7.29635e-05	0.00244827	<LOD	<LOQ	1.20845	0.359134	<LOD	0.0213505	0.590186	5.25762	<LOD	0.0244673	0.0436739	0.000476888	0.000343024	<LOD	0.525085	<LOD	0.0804938	<LOD	1.58546	<LOD	<LOD	0.00102065
Shoots_Control_cyclops-3_10 wpi-2	Shoots	Control	0	cyclops-3	10	2	0.0180556	<LOD	0.000529806	3.65983e-05	0.000428036	0.00941911	<LOD	0.0344499	0.00491065	0.0162376	0.0109133	0.405483	0.00309281	0.00081282	0.0686988	0.0527901	0.00826847	0.0143112	0.00247436	<LOQ	0.00171805	<LOD	<LOQ	0.688486	0.288759	<LOD	0.0172991	0.454784	4.70263	<LOD	0.0380212	0.0363914	0.000240488	0.000344507	<LOD	0.259105	<LOD	0.0634343	<LOD	1.82914	<LOD	<LOD	0.000888403
Shoots_Control_cyclops-3_10 wpi-3	Shoots	Control	0	cyclops-3	10	3	0.0262976	0.00157648	0.000804865	2.2277e-05	0.001645	0.00876249	<LOQ	0.0267072	0.00663643	0.0115093	0.00841413	0.115135	0.00343639	0.000527582	0.0593823	0.0429668	0.00694947	0.0100708	0.00101556	5.60106e-05	0.00164121	<LOD	<LOQ	0.415469	0.174837	<LOD	0.0136952	0.273529	4.48749	<LOD	0.0201134	0.0230765	0.000139489	0.000767514	<LOD	0.207907	<LOD	0.0304136	<LOD	0.799142	<LOD	<LOD	0.000678139
Shoots_Control_cyclops-4_10 wpi-1	Shoots	Control	0	cyclops-4	10	1	0.0216358	<LOD	0.000634174	5.90245e-05	0.00231015	0.00408973	<LOD	0.0152101	0.00512921	0.0084654	0.0188302	0.125809	0.0028151	0.00130249	0.0691058	0.0304854	0.0056087	0.0102607	0.00341365	<LOD	<LOQ	<LOD	<LOQ	0.583439	0.356426	<LOD	0.0121864	0.209674	1.90406	<LOD	0.0568712	0.0280984	0.000473836	0.000989285	<LOD	0.230657	<LOD	0.0763749	<LOD	1.02625	<LOD	<LOD	0.000540735
Shoots_Control_cyclops-4_10 wpi-2	Shoots	Control	0	cyclops-4	10	2	0.0354274	<LOQ	0.00104686	2.8736e-05	0.00289018	0.00315489	<LOD	0.0124397	0.00546281	0.0047274	0.0160511	0.0925215	0.000914708	<LOQ	0.0550141	0.0264563	0.00465013	0.00701441	0.000871491	<LOD	<LOQ	<LOD	<LOQ	0.469327	0.177303	<LOD	0.0102857	0.0567735	2.3071	<LOD	0.0487409	0.0216215	<LOD	0.000464838	<LOD	0.0612274	<LOD	0.0382991	<LOD	1.03105	<LOD	<LOD	0.000614961
Shoots_Control_ram1-3_10 wpi-1	Shoots	Control	0	ram1-3	10	1	0.101825	0.00199845	0.00082956	4.86778e-05	0.00365518	0.00373774	<LOD	0.00585565	0.010435	0.00235255	0.00263595	0.0190233	0.00183739	0.000362028	0.0558239	0.0149682	0.00338164	0.00241938	0.000138007	5.60506e-05	0.00121495	<LOD	<LOQ	0.0800404	0.0439758	<LOD	0.00332057	0.0351003	0.979386	<LOD	0.00398171	0.00697024	<LOD	0.000809479	<LOD	0.0386346	<LOD	0.0077933	<LOD	0.32616	<LOD	<LOD	0.000275877
Shoots_Control_ram1-3_10 wpi-2	Shoots	Control	0	ram1-3	10	2	0.0555161	<LOQ	0.00145399	8.8822e-05	0.00567675	0.00501674	<LOD	0.00845028	0.0103104	0.00375552	0.00931791	0.0756364	0.0028353	0.000892828	0.0740039	0.0190949	0.0050657	0.00414543	0.000371568	<LOQ	0.00169837	<LOD	0.000127806	0.177262	0.156468	<LOD	0.00649787	0.056049	1.3198	<LOD	0.0115199	0.00966093	<LOD	0.00355871	<LOD	0.0723126	<LOD	0.0158944	<LOD	0.511563	<LOD	<LOD	0.00036446
Shoots_Control_ram1-3_10 wpi-3	Shoots	Control	0	ram1-3	10	3	0.0544544	<LOD	0.000884964	4.47239e-05	0.00249503	0.00629163	<LOD	0.0138906	0.00612579	0.00489301	0.00249038	0.157061	0.0035687	0.000578054	0.0503185	0.0249222	0.00492945	0.00423343	0.000567146	<LOQ	0.00185589	<LOD	<LOQ	0.708533	0.289154	<LOD	0.00732832	0.0538868	2.14772	<LOD	0.00689873	0.0141777	0.000124153	3.15769e-05	<LOD	0.0670253	<LOD	0.0279661	<LOD	0.695046	<LOD	<LOD	0.000413417
Shoots_Control_ram1-4_10 wpi-1	Shoots	Control	0	ram1-4	10	1	0.0348907	<LOQ	0.00081534	4.49118e-05	0.00525651	0.0155418	<LOQ	0.0338602	0.0142813	0.0147585	0.0187891	0.248592	0.00420545	0.00088681	0.0598465	0.0571013	0.00904368	0.0120809	0.00216605	5.88491e-05	0.00304641	<LOD	<LOQ	0.724368	0.286693	<LOD	0.0156489	0.255389	4.70445	<LOD	0.0356244	0.0362624	0.000369437	0.00193223	<LOD	0.183059	<LOD	0.0533861	<LOD	1.81964	<LOD	<LOD	0.000799609
Shoots_Control_ram1-4_10 wpi-2	Shoots	Control	0	ram1-4	10	2	0.0256666	0.00273006	0.000785619	0.000125941	0.00684555	0.00643232	<LOD	0.0423957	0.0167394	0.0145842	0.0069894	0.084131	0.002398	0.000718881	0.0743291	0.0488777	0.0114107	0.0102088	0.00127737	4.73922e-05	0.00267845	<LOD	<LOQ	0.327172	0.146567	<LOD	0.0159872	0.233178	4.55742	<LOD	0.0143546	0.0233683	0.000358745	0.00248459	<LOD	0.122459	<LOD	0.0230272	<LOD	0.868582	<LOD	<LOD	0.000791386
Shoots_Control_ram1-4_10 wpi-3	Shoots	Control	0	ram1-4	10	3	0.0381208	0.00206259	0.000773221	3.78786e-05	0.0024082	0.0116698	<LOD	0.035429	0.0131134	0.0159059	0.0160691	0.187648	0.00345072	0.000750479	0.052157	0.0534373	0.0100259	0.0112325	0.00208944	6.25896e-05	0.00285613	<LOD	<LOQ	0.596869	0.259034	<LOD	0.017817	0.313289	4.65479	<LOD	0.026286	0.029196	0.000630616	0.00291646	<LOD	0.221353	<LOD	0.0468689	<LOD	1.20402	<LOD	<LOD	0.000993956
Shoots_Control_ram2-1_10 wpi-1	Shoots	Control	0	ram2-1	10	1	<LOD	<LOD	0.000578917	1.90737e-05	0.000717498	0.00127025	<LOD	0.0105559	0.000812703	0.00278959	0.00496319	0.0368975	0.00109744	0.000402174	0.0540674	0.0131451	0.00685208	0.00251026	0.000792926	<LOQ	<LOQ	<LOD	<LOQ	0.357889	0.102538	<LOD	0.00385831	0.022846	1.26636	<LOD	0.00156403	0.00661952	<LOQ	0.000728717	<LOD	0.0283151	<LOD	0.0148551	<LOD	0.236788	<LOD	<LOD	0.000350714
Shoots_Control_ram2-1_10 wpi-2	Shoots	Control	0	ram2-1	10	2	0.00659007	<LOQ	0.000491806	2.78321e-05	0.001373	0.00508339	<LOD	0.0228005	0.00428703	0.0078631	0.00247351	0.0496584	0.00112434	<LOQ	0.0502181	0.0372275	0.00540285	0.00654135	0.00052276	<LOQ	0.00112373	<LOD	<LOQ	0.159128	0.0549576	<LOD	0.0103331	0.143256	4.16093	<LOD	0.00550752	0.0272097	0.000187471	<LOD	<LOD	0.0720865	<LOD	0.0157263	<LOD	0.610745	<LOD	<LOD	0.000690913
Shoots_Control_ram2-1_10 wpi-3	Shoots	Control	0	ram2-1	10	3	<LOD	<LOD	0.000200965	1.01677e-05	<LOQ	0.00102568	<LOD	0.00926909	0.000786095	0.00419932	0.00556691	0.0538349	0.00155198	0.000392908	0.0335423	0.0138693	0.00881285	0.00332708	0.00104688	<LOD	0.000609455	<LOD	<LOQ	0.601979	0.125582	<LOD	0.00459059	0.0158781	1.57709	<LOD	0.00180863	0.00876735	<LOQ	0.00118632	<LOD	0.03343	<LOD	0.0209327	<LOD	0.22426	<LOD	<LOD	0.000568179
Shoots_Control_ram2-2_10 wpi-1	Shoots	Control	0	ram2-2	10	1	0.035759	<LOQ	0.000536086	1.22602e-05	0.00468823	0.00501854	<LOD	0.0325955	0.00842134	0.00930956	0.0153268	0.098823	0.00271535	0.000666083	0.0686773	0.0321848	0.00989095	0.0077484	0.00153426	3.83113e-05	0.00150599	<LOD	<LOQ	0.40472	0.211046	<LOD	0.0124512	0.149489	3.13033	<LOD	0.0400228	0.0171175	<LOQ	0.00191815	<LOD	0.100185	<LOD	0.0263871	<LOD	0.537356	<LOD	<LOD	0.000709946
Shoots_Control_ram2-2_10 wpi-2	Shoots	Control	0	ram2-2	10	2	0.021554	<LOQ	0.000374281	8.8387e-06	0.00315608	0.00389788	<LOD	0.0252564	0.00951492	0.00767661	0.00248428	0.0346976	0.00179817	0.00060596	0.0704215	0.0254424	0.0072477	0.00575763	0.000693379	<LOQ	0.00137207	<LOD	<LOQ	0.105555	0.0531799	<LOD	0.00920345	0.104812	3.04028	<LOD	0.00198916	0.0169807	0.000121566	0.000647884	<LOD	0.0616453	<LOD	0.00838773	<LOD	0.268661	<LOD	<LOD	0.000585484
Shoots_Control_ram2-2_10 wpi-3	Shoots	Control	0	ram2-2	10	3	0.0457519	0.00244004	0.00068975	6.63384e-05	0.00583278	0.010538	<LOD	0.0274881	0.01168	0.0080212	0.0216522	0.149306	0.00333867	0.00142369	0.081887	0.0277461	0.00876468	0.00921197	0.00129565	4.8706e-05	0.0021284	<LOD	0.00017667	0.572599	0.431491	<LOD	0.0168903	0.116159	3.28557	<LOD	0.0487999	0.0193309	0.000171708	0.00506165	<LOD	0.110254	<LOD	0.0376445	<LOD	1.05851	<LOD	<LOD	0.000646764
Shoots_Control_ram2-2_10 wpi-4	Shoots	Control	0	ram2-2	10	4	<LOD	<LOD	0.000581898	1.40376e-05	0.000688757	0.000713567	<LOD	0.00641192	0.0010965	0.00331412	0.00210103	0.0359161	0.000905106	0.000432921	0.0321908	0.00887176	0.00691833	0.00190949	0.000783088	<LOD	<LOQ	<LOD	<LOQ	0.38244	0.147532	<LOD	0.00248072	0.00929892	1.06465	<LOD	0.00208228	0.00539891	0.000158269	0.00166218	<LOD	0.0235429	<LOD	0.0152361	<LOD	0.199251	<LOD	<LOD	0.000543399
Average concentration by mutant (analytes <LOD/LOQ left out):
Sample_ID	Organ	Treatment	Colonization [%]	Genotype	Harvest [wpi]		1	2	3	5	6	9	11	12	14	15	16	17	18	19	20	21	22	23	24	25	28	29	31	32	33	35	36	37	38	40	41	42	44	47	48	49	54	55
Roots_AM_WT_7 wpi	Roots	AM	65	WT	7		0.544468	0.00608683	0.0013447	9.15359e-05	0.00995351	0.00785089	0.0054562	0.00269087	0.00529492	0.0410544	0.105536	0.0100132	0.00391784	0.00421446	0.00198549	0.0046795	0.0019006	0.000483165	4.55663e-05	0.000953198	0.611103	0.342947	0.0224533	0.0107231	0.081348	0.0547532	0.0587696	7.17217e-05	0.275421	0.0721654	1.30572e-05	0.0402384	0.117622	0.000431273	0.296961	0.000255707	0.000983697	0.0440937
Roots_AM_ccamk_7 wpi	Roots	AM	0	ccamk	7		0.327433	0.00505922	0.000324958	1.06832e-05	0.00288933	0.00126735	0.00683761	0.00146531	0.00106845	0.0240359	0.0414221	0.000914619	0.00032203	0.000877574	0.00313557	0.00230723	0.00431091	0.000471267	1.80102e-05	0	0.27809	0.067632	0.0428268	0.00959071	0.257948	0.0383529	0.0145751	0.000103484	0.0525841	0.0123395	1.16846e-05	0.00972577	0.0550508	0.000172167	0.114495	5.49036e-05	0.000279365	0.0164211
Roots_AM_cyclops_7 wpi	Roots	AM	4.24083	cyclops	7		0.336196	0.00448661	0.000983339	2.38309e-05	0.00121593	0.000506335	0.00107445	0.00149219	0.000218991	0.0279175	0.0141373	0.000938355	0.000240107	0.000521688	0.000950609	0.00166806	0.00113607	7.59761e-05	1.93499e-05	0	0.192357	0.0601602	0.0120273	0.00549146	0.0514598	0.0590127	0.0109943	0.00015871	0.0559253	0.0146673	7.55813e-06	0.00974642	0.0170926	0.000179539	0.130507	0.000136951	0.00076544	0.0131304
Roots_AM_ram1_7 wpi	Roots	AM	16.0648	ram1	7		0.292262	0.00418224	0.000383573	2.04325e-05	0.000904793	0.000432226	0.000922507	0.00118103	0.000373045	0.0147773	0.0128332	0.000643761	6.16845e-05	0.00079166	0.000751808	0.000871837	0.00068765	0.000102843	7.79093e-06	0	0.0776181	0.0392915	0.0121178	0.00217171	0.0499267	0.0411892	0.0108236	5.16837e-05	0.0315707	0.00506263	6.01882e-06	0.00372704	0.0220537	8.82028e-05	0.0788421	4.97487e-05	0.000479529	0.0113624
Roots_AM_ram2_7 wpi	Roots	AM	11.1482	ram2	7		0.547331	0.0055916	0.000803853	1.87734e-05	0.00177929	0.000933343	0.00292734	0.0013268	0.000682507	0.0114925	0.0278633	0.00183301	0.000598602	0.000931155	0.00164477	0.00256863	0.000962231	0.000394866	1.91786e-05	0	0.188741	0.106742	0.0292656	0.00569894	0.297703	0.019685	0.0060316	0.000120421	0.0625303	0.0141925	1.26656e-05	0.00891571	0.112421	0.000250069	0.0659305	0.000726576	0.00047631	0.0173942
Roots_Control_WT_7 wpi	Roots	Control	0	WT	7		0.569993	0.00648033	0.00911854	0.000496958	0.00225283	0.0218351	0.016505	0.00142016	0.000990296	0.0172451	0.106593	0.043921	0.048767	0.000868802	0.000636203	0.0158261	0.000851657	0.00022218	2.49845e-05	0	0.261919	0.386895	0.0628692	0.00359922	0.0207955	0.0104721	0.0043916	0	0.00733848	0.00683145	9.08276e-06	0.0062201	0.0265311	5.0576e-05	0.0355138	9.11358e-05	0.000103071	0.00673415
Roots_Control_ccamk_7 wpi	Roots	Control	0	ccamk	7		0.264062	0.00313504	0.000183904	6.50434e-06	0.00124188	0.00377879	0.00707936	0.000763267	0.000714914	0.0177681	0.069112	0.00275153	0.000330514	0.000436483	0.00171989	0.00241447	0.00332062	0.000334393	2.41429e-05	0	0.477939	0.0442373	0.066665	0.0214037	0.129744	0.024863	0.00857438	0.000179946	0.0243191	0.0171676	9.0444e-06	0.0110937	0.027375	8.76041e-05	0.118205	2.86825e-05	0.000264592	0.00655455
Roots_Control_cyclops_7 wpi	Roots	Control	0	cyclops	7		0.402078	0.00474081	0.000166859	6.75919e-06	0.00132986	0.000301919	0.00134386	0.00153656	0.000228322	0.017088	0.015053	0.000333095	0.000156578	0.000708206	0.000721235	0.0011667	0.000930361	0.000151619	1.82557e-05	0	0.0616563	0.029058	0.0216944	0.00344172	0.064786	0.0379034	0.0109682	2.92815e-05	0.0353252	0.00879804	1.4493e-05	0.00350875	0.0242736	9.70918e-05	0.0844153	3.81382e-05	0.000175643	0.0056206
Roots_Control_ram1_7 wpi	Roots	Control	0	ram1	7		0.378547	0.00326137	0.000263677	1.81791e-05	0.0010868	0.000378833	0.000910213	0.000901437	0.000139618	0.0209115	0.0123364	0.000337292	0.000113546	0.000569993	0.000612379	0.000855752	0.000787769	7.18051e-05	1.56122e-05	0	0.0654616	0.0176162	0.0147884	0.00192645	0.0349867	0.0430519	0.00985188	5.56685e-05	0.0305304	0.00504693	7.31173e-06	0.00245542	0.00821714	2.46228e-05	0.0883419	2.54018e-05	0.000273214	0.00460964
Roots_Control_ram2_7 wpi	Roots	Control	0	ram2	7		0.585294	0.0048434	0.000267563	7.02605e-06	0.00133602	0.000378923	0.00119611	0.000882306	0.000219535	0.0131756	0.0120958	0.000609245	0.00014868	0.000708615	0.000622964	0.00124331	0.000659103	0.000145063	2.36485e-05	0	0.121017	0.0446474	0.0147432	0.00178013	0.037901	0.0263849	0.00608446	6.1169e-05	0.0304629	0.00509779	7.76401e-06	0.00416925	0.0329882	8.71257e-05	0.0557206	2.76711e-05	0.000173158	0.0102333
Sample_ID	Organ	Treatment	Colonization [%]	Genotype	Harvest [wpi]		1	2	3	5	6	9	11	12	14	15	16	17	18	19	20	21	22	23	24	25	28	29	31	32	33	35	36	37	38	40	41	42	44	47	48	49	54	55
Roots_AM_WT_10 wpi	Roots	AM	50.7	WT	10		0.309071	0.00735057	0.000438834	2.7255e-05	0.000920586	0.0023267	0.00207294	0.00254624	0.00218275	0.00879124	0.0121429	0.00142308	0.00061995	0.00517853	0.00214878	0.000722388	0.00119822	0.000163606	0	0	0.0478772	0.0288415	0.00451154	0.0135571	0.123268	0.015112	0.00294992	0.000174142	0.00710132	0.00960805	1.29582e-05	0.00925143	0.108211	0	0.061391	4.66789e-05	0.000271064	0.0478772
Roots_AM_ccamk_10 wpi	Roots	AM	0.916667	ccamk	10		0.413754	0.00532541	0.000384657	1.46697e-05	0.00126409	0.002227	0.00241148	0.0022315	0.0011552	0.0170573	0.00890089	0.000857045	0	0.003012	0.00164308	0.000817905	0.00169319	0.000105015	0	0	0.0758239	0.0179152	0.00551373	0.0174956	0.0599761	0.0166537	0.00379645	0	0.0354934	0.0104255	3.26825e-06	0.0111774	0.0678955	0	0.114519	7.85319e-05	0.000378073	0.0758239
Roots_AM_cyclops_10 wpi	Roots	AM	7	cyclops	10		0.424307	0.00253081	0.000176553	3.98353e-05	0.000673124	0.00285076	0.00156817	0.00347404	0.00100682	0.0110813	0.0198267	0.00228712	0.000144884	0.00695202	0.00164426	0.000853147	0.00135651	0.000180712	2.54103e-05	0.00036782	0.101781	0.0397431	0.00855825	0.02072	0.10526	0.0349592	0.00413682	5.75988e-05	0.139534	0.0340601	1.16205e-05	0.0113517	0.0623022	4.77798e-05	0.152857	9.8165e-05	0.00096366	0.101781
Roots_AM_ram1_10 wpi	Roots	AM	5.64286	ram1	10		0.262483	0.00438596	0.000458584	1.92172e-05	0.000781335	0.00140851	0.00151751	0.00198717	0.000847129	0.01114	0.0110259	0.00130713	0.000309161	0.00560801	0.00165403	0.000730923	0.000811672	0.000108707	0	0	0.0366118	0.0350686	0.00530357	0.00843896	0.103122	0.0136982	0.00308872	0	0.0065804	0.00695144	3.14634e-06	0.00541552	0.151659	1.99875e-05	0.0485269	7.96957e-05	0.000266118	0.0366118
Roots_AM_ram2_10 wpi	Roots	AM	23.5833	ram2	10		0.219242	0.00296447	0.00036217	3.06774e-05	0.00130277	0.00110722	0.00235317	0.00090133	0.00157871	0.00880648	0.0128629	0	0.00114156	0.00261923	0.00115263	0.000777855	0.000654174	0.000227082	0	0	0.109681	0.024227	0.0106744	0.00402703	0.0420188	0.00843754	0.00238512	0	0.0328868	0.00595074	1.32701e-05	0.00685571	0.0441344	0	0.0587586	4.15001e-05	0.000312015	0.109681
Roots_Control_WT_10 wpi	Roots	Control	0	WT	10		0.331545	0.00704281	0.000559221	3.51895e-05	0.000914002	0.00161337	0.00195416	0.00138182	0.002825	0.00482193	0.00421399	0	0.000605942	0.00287774	0.00092913	0.000933204	0.000945754	9.56379e-05	0	0	0.0257666	0.00577339	0.00826916	0.00629137	0.0307701	0.00801702	0.00222223	0	0.0127641	0.00446312	1.29304e-05	0.00472332	0.01881	0	0.0554828	2.94669e-05	0.000347427	0.0257666
Roots_Control_ccamk_10 wpi	Roots	Control	0	ccamk	10		0.362104	0.00529586	0.00042957	1.71812e-05	0.00116938	0.0036336	0.00227701	0.00427869	0.00164121	0.0287515	0.0154325	0.000979429	0	0.00547738	0.00500288	0.000832016	0.00279425	0.000302511	0	0	0.105468	0.0344323	0.00500199	0.0496609	0.19343	0.02256	0.00701803	6.93126e-05	0.0244512	0.0177109	3.56508e-06	0.0170984	0.156633	4.73858e-05	0.131745	9.22093e-05	0.000318323	0.105468
Roots_Control_cyclops_10 wpi	Roots	Control	0	cyclops	10		0.296159	0.00210522	0.00127796	9.14507e-06	0.00244371	0.0029908	0.00182557	0.00326527	0.000774045	0.0107227	0.0174231	0.000735476	0.00292488	0.00240217	0.00291157	0.00170943	0.00113777	0.000164638	0	0	0.129227	0.044206	0.00537872	0.0326732	0.0913105	0.0255609	0.00514285	0	0.020233	0.0281808	6.04585e-06	0.0117423	0.106786	4.21502e-05	0.0989857	4.91257e-05	0.00119216	0.129227
Roots_Control_ram1_10 wpi	Roots	Control	0	ram1	10		0.272104	0.00427599	0.000316784	1.9793e-05	0	0.00174955	0.00131943	0.00171026	0.000856444	0.0159445	0.00903699	0.000903624	0	0.00468635	0.00140322	0.000634014	0.000953397	0.000113382	0	0	0.0490698	0.02954	0.00494058	0.0118646	0.0568582	0.0200683	0.00198978	4.94297e-05	0.0164122	0.00832881	2.835e-06	0.00649201	0.0586441	4.66877e-05	0.100188	5.93538e-05	0.000410247	0.0490698
Roots_Control_ram2_10 wpi	Roots	Control	0	ram2	10		0.287875	0.00713008	0.000342402	2.4332e-05	0.00114419	0.00178237	0.00125285	0.00219125	0.00105484	0.0322655	0.0161896	0.0011252	0.000409671	0.00417096	0.00193838	0.000834993	0.0012519	0.000258159	0	0	0.179125	0.0810606	0.00449326	0.0104112	0.0717314	0.0190188	0.00388545	0	0.0291263	0.0112547	1.28853e-05	0.0132861	0.114655	4.04099e-05	0.0984685	8.55425e-05	0.000472032	0.179125
Sample_ID	Organ	Treatment	Colonization [%]	Genotype	Harvest [wpi]		1	2	3	5	6	9	11	12	14	15	16	17	18	19	20	21	22	23	24	25	28	29	31	32	33	35	36	37	38	40	41	42	44	47	48	49	54	55
Shoots_AM_WT_10 wpi	Shoots	AM	50.7	WT	10		0.036684	0	0.000933716	3.83634e-05	0.00412429	0.0112395	0.0238351	0.00582607	0.0109181	0.0146327	0.192296	0.00261898	0.000725757	0.0635594	0.0394808	0.00576456	0.0113693	0.00149334	0.000102718	0.00172734	0.577143	0.289445	0.0146622	0.248785	3.98139	0.0416091	0.0281706	0.000347772	0.00131106	0.182237	0	0.0587172	1.48486	0.000690811	0.0960299	0.000519233	0.000880149	0.577143
Shoots_AM_ccamk_10 wpi	Shoots	AM	0.916667	ccamk	10		0.0571279	0.00109987	0.00102253	3.08162e-05	0.0033054	0.0128478	0.0292238	0.00852036	0.0122621	0.0141143	0.195327	0.00287196	0.000686429	0.0536698	0.0392217	0.00570124	0.016811	0.0012412	7.23012e-05	0.00153968	0.695607	0.236076	0.023771	0.292112	6.06244	0.0310721	0.0464768	0.000333677	0.000957277	0.170191	0	0.0488466	3.01663	0.00131156	0.0526789	0.000432789	0.000717971	0.695607
Shoots_AM_cyclops_10 wpi	Shoots	AM	7	cyclops	10		0.0364762	0	0.000775882	2.17775e-05	0.00479322	0.00525585	0.0166065	0.00620587	0.00806601	0.0258265	0.114023	0.00215777	0.000739605	0.0550954	0.0319878	0.00535691	0.0088062	0.00103649	4.53278e-05	0.00179291	0.366089	0.263112	0.011821	0.146532	3.01685	0.0395632	0.0231859	0.000172347	0.00572421	0.120442	0	0.0295801	0.644361	0.00063081	0.0777328	0.000237069	0.00077551	0.366089
Shoots_AM_ram1_10 wpi	Shoots	AM	5.64286	ram1	10		0.037046	0.00177122	0.000913978	2.52578e-05	0.00296007	0.00467343	0.0210319	0.00813842	0.00651963	0.00892046	0.0752865	0.00230395	0.000557147	0.053842	0.0296625	0.00740711	0.00758184	0.000573566	6.14991e-05	0.00162125	0.237155	0.154235	0.0158432	0.142695	2.69876	0.0141385	0.0174094	0.000283541	0.00180869	0.107859	0	0.0174407	0.547144	0.000471106	0.0341866	0.000177366	0.000814103	0.237155
Shoots_AM_ram2_10 wpi	Shoots	AM	23.5833	ram2	10		0.0198166	0.000941563	0.000639891	2.60408e-05	0.00101476	0.00688686	0.0181481	0.00531386	0.00590731	0.00705746	0.0446574	0.00213351	0.000473125	0.0492018	0.0201162	0.00693638	0.00521884	0.00085117	2.83688e-05	0.00111355	0.335463	0.093287	0.0100275	0.0977081	2.20099	0.0083356	0.0130428	0.000164877	0.00187364	0.0594727	0	0.0161209	0.384372	0.000474725	0.0286026	7.69606e-05	0.000574728	0.335463
Shoots_Control_WT_10 wpi	Shoots	Control	0	WT	10		0.0338089	0.00190872	0.000647541	2.68578e-05	0.0031317	0.00891661	0.023164	0.00587028	0.0088333	0.0120331	0.0930931	0.00213675	0.000629718	0.0564139	0.034207	0.00573432	0.00881556	0.000998129	6.45893e-05	0.00166706	0.316343	0.193274	0.0107129	0.143698	3.49022	0.0320285	0.0226475	0.000220903	0.00218407	0.09979	0	0.0281042	0.727211	0.000577291	0.0651971	0.000239789	0.000586865	0.316343
Shoots_Control_ccamk_10 wpi	Shoots	Control	0	ccamk	10		0.0371659	0.00249265	0.000543899	2.22913e-05	0.00288506	0.00703016	0.030225	0.0111548	0.00929721	0.00759329	0.0911758	0.00209477	0.000558053	0.0693319	0.037783	0.0071821	0.0113984	0.000858979	8.0799e-05	0.00166411	0.277398	0.109203	0.0121279	0.175213	3.37244	0.0205852	0.0226891	0.000250488	0.000339461	0.0899918	0	0.0234105	0.925747	0.000598652	0.0386173	0.000187904	0.000400958	0.277398
Shoots_Control_cyclops_10 wpi	Shoots	Control	0	cyclops	10		0.0265346	0.00086465	0.000754398	3.85455e-05	0.00221422	0.0124758	0.0236397	0.00581401	0.0112333	0.0134904	0.201336	0.00391359	0.00113376	0.0633514	0.0399208	0.00681509	0.0111878	0.0021698	3.22435e-05	0.000967921	0.648592	0.270554	0.0143422	0.286362	3.46075	0.04017	0.0296203	0.000379729	0.000606038	0.238321	0	0.0577254	1.21662	0.000720123	0.0750098	0.00032032	0.00124153	0.648592
Shoots_Control_ram1_10 wpi	Shoots	Control	0	ram1	10		0.0517456	0.00219739	0.000923783	6.51593e-05	0.00438954	0.00811501	0.0233136	0.0118342	0.00937495	0.00938197	0.128682	0.00304926	0.00069818	0.0610798	0.0364003	0.00730951	0.00738675	0.0011016	5.61638e-05	0.00222503	0.435707	0.196982	0.0111	0.157815	3.06059	0.0164442	0.0199393	0.000288543	0.00195551	0.117474	0	0.029156	0.904168	0.000606451	0.0505795	0.000232565	0.00135955	0.435707
Shoots_Control_ram2_10 wpi	Shoots	Control	0	ram2	10		0.0204725	0.00122002	0.0004847	2.21966e-05	0.00231836	0.00375088	0.0185732	0.00482007	0.00601552	0.00736279	0.0632413	0.00172362	0.000589852	0.0546184	0.0224876	0.007614	0.00514155	0.000932059	2.17543e-05	0.00126771	0.369663	0.152586	0.00825855	0.0777998	2.4825	0.0130918	0.0144529	0.000168993	0.00163999	0.0592587	0	0.0195426	0.436604	0.000579	0.0451128	0.000111823	0.000529288	0.369663
[truncated: 7 more columns]

## Sheet: Concentrations Time Course
Table S8: Analyte concentrations [µmol/g dw] in mycorrhizal (AM) and non-mycorrhizal (Control) wild-type (WT) roots and shoots harvested 2, 4, 6, 8, and 10 weeks post-inoculation (wpi). BR: biological replicate (pot-plant), LOD: limit of detection, LOQ: limit of quantification.
Sample_ID	Organ	Treatment	Colonization [%]	Genotype	Harvest [wpi]	BR	1	2	3	5	6	9	10	11	12	14	15	16	17	18	19	20	21	22	23	24	25	26	27	28	29	30	31	32	33	34	35	36	37	38	39	40	41	42	43	44	45	46	47
Roots_AM_WT_2 wpi-1-1	Roots	AM	0.666667	WT	2	1-1	<LOD	0.0364228	<LOD	0.000432012	<LOD	0.00198252	<LOD	0.00195639	0.00356113	0.00062973	0.00518924	0.00521292	<LOD	<LOQ	<LOD	0.000794602	0.00341694	<LOQ	<LOQ	0.000802002	<LOD	<LOD	<LOQ	0.0145351	0.00636921	6.13424e-05	0.0082028	0.00180182	0.042698	<LOD	0.00583629	<LOD	<LOD	<LOQ	<LOD	0.00185866	<LOD	0.00197983	<LOD	0.0597151	<LOD	<LOD	<LOD
Roots_AM_WT_2 wpi-1-2	Roots	AM	0.666667	WT	2	1-2	<LOD	<LOQ	<LOD	0.0010989	<LOD	0.00476382	<LOD	0.00819594	0.00537588	0.00172159	0.00712293	0.115534	<LOD	<LOQ	<LOD	0.00379568	0.00386486	<LOQ	0.000788837	0.000853358	<LOD	<LOD	<LOQ	0.413284	0.199215	4.95118e-05	0.0227258	0.00705341	2.17558	<LOD	0.0139852	0.0375023	<LOD	0.00208446	<LOD	0.00806639	<LOD	0.0227264	<LOD	0.634541	<LOD	<LOD	<LOD
Roots_AM_WT_2 wpi-1-3	Roots	AM	0.666667	WT	2	1-3	<LOD	<LOQ	<LOD	0.000266144	<LOD	<LOQ	<LOD	0.00225536	0.00445038	0.000852393	0.00357296	0.00520624	<LOD	<LOQ	<LOD	0.00144087	0.00194152	<LOQ	0.000224203	<LOD	<LOD	<LOD	<LOD	0.0388194	0.0075544	0.000128231	0.0173665	0.00301841	0.0587233	<LOD	0.00357772	<LOD	<LOD	0.000893714	<LOD	0.00327534	<LOD	0.00420779	<LOD	0.0310456	<LOD	<LOD	<LOD
Roots_AM_WT_2 wpi-1-4	Roots	AM	0.666667	WT	2	1-4	<LOD	<LOD	<LOD	0.000485187	<LOD	<LOQ	<LOD	0.00111543	0.00587616	0.000363256	0.00369346	0.019379	<LOD	<LOQ	<LOD	0.000491482	0.00134878	<LOD	0.000246702	<LOD	<LOD	<LOD	<LOQ	0.171004	0.0720395	<LOD	0.0048059	0.00151722	0.025051	<LOD	0.0249816	0.00749918	0.00124628	0.00309491	<LOD	0.00275872	<LOD	0.00893307	<LOD	0.205467	<LOD	<LOD	<LOD
Roots_AM_WT_2 wpi-1-5	Roots	AM	0.666667	WT	2	1-5	<LOD	<LOQ	<LOD	0.00015069	<LOD	<LOD	<LOD	0.000888816	0.00171747	0.000307096	0.00067595	0.00144831	<LOD	<LOQ	<LOD	0.000343241	0.00111155	<LOQ	<LOQ	<LOQ	<LOD	<LOD	<LOD	0.0022156	<LOQ	2.6111e-05	0.00738043	0.00067573	<LOQ	<LOD	0.00158135	<LOD	<LOD	0.000134563	<LOD	0.000666528	<LOD	0.000825861	<LOD	0.000543775	<LOD	<LOD	<LOD
Roots_AM_WT_2 wpi-1-6	Roots	AM	0.666667	WT	2	1-6	<LOD	<LOD	<LOD	<LOQ	<LOD	<LOQ	<LOD	0.00119958	0.00288926	0.000520032	<LOQ	<LOQ	<LOD	<LOD	<LOD	0.000540681	0.00119624	<LOD	0.000257014	<LOD	<LOD	<LOD	<LOD	0.00636299	<LOQ	4.83358e-05	0.00696838	0.00125938	<LOQ	<LOD	0.00375995	<LOD	<LOQ	<LOD	<LOD	0.0017291	<LOD	0.0011104	<LOD	0.00554493	<LOD	<LOD	<LOD
Roots_AM_WT_2 wpi-2-1	Roots	AM	0.666667	WT	2	2-1	<LOD	<LOQ	<LOD	0.00026336	<LOD	0.00237041	<LOD	0.0134226	0.00503704	0.0023522	0.00652494	0.0214198	<LOD	<LOQ	<LOD	0.00347736	0.00707366	<LOQ	0.00123036	<LOD	<LOD	<LOD	<LOQ	0.0487522	0.0226398	<LOD	0.083088	0.0536586	0.298775	<LOD	0.00954664	0.00550736	<LOD	0.000817074	<LOD	0.0113268	<LOD	0.00750397	<LOD	0.23972	<LOD	<LOD	<LOD
Roots_AM_WT_2 wpi-2-2	Roots	AM	0.666667	WT	2	2-2	<LOD	<LOQ	<LOD	<LOQ	<LOD	0.00618038	<LOD	0.0102443	0.00649105	0.00229612	0.00440727	0.00665912	<LOD	0.0133466	<LOD	0.00357268	0.00276772	<LOQ	0.000639444	<LOD	<LOD	<LOD	<LOD	0.0763847	0.0276084	<LOD	0.0468917	0.00472734	0.843729	<LOD	0.00415829	<LOQ	<LOD	<LOQ	<LOD	<LOQ	<LOD	0.00401275	<LOD	0.162599	<LOD	<LOD	<LOD
Roots_AM_WT_2 wpi-2-3	Roots	AM	0.666667	WT	2	2-3	<LOD	0.208249	<LOD	0.00234266	<LOD	0.00376075	<LOD	0.0185401	0.0262402	0.000674752	0.00499795	0.00897218	<LOD	0.0196609	<LOD	0.00100012	0.00850385	<LOD	0.000428103	<LOD	<LOD	<LOD	<LOD	0.0576072	<LOQ	9.78565e-05	0.0628367	0.00286252	<LOD	<LOD	0.00368272	<LOD	<LOD	<LOQ	<LOD	0.00277402	<LOD	0.00174054	<LOD	0.00496625	<LOD	<LOD	<LOD
Roots_AM_WT_2 wpi-2-4	Roots	AM	0.666667	WT	2	2-4	<LOD	<LOQ	<LOD	0.000302407	<LOD	<LOQ	<LOD	0.00458411	<LOQ	0.000841837	0.00549792	0.00646626	<LOD	0.00894728	<LOD	0.000786908	0.00194034	<LOD	0.000468491	<LOD	<LOD	<LOD	<LOQ	0.0233256	<LOQ	7.96399e-05	0.0189113	0.00154815	<LOQ	<LOD	0.00608622	<LOD	<LOD	<LOQ	<LOD	<LOQ	<LOD	0.00150491	<LOD	0.00605067	<LOD	<LOD	<LOD
Roots_AM_WT_2 wpi-2-5	Roots	AM	0.666667	WT	2	2-5	<LOD	<LOQ	<LOD	<LOQ	<LOD	0.00189396	<LOD	0.00465648	0.00399556	0.000632485	<LOQ	0.00311198	<LOD	<LOQ	<LOD	0.00105222	0.00262627	<LOQ	0.000219066	<LOD	<LOD	<LOD	<LOQ	0.00956121	<LOQ	5.27871e-05	0.129693	0.00331438	0.0605575	<LOD	0.00202746	<LOD	<LOD	<LOQ	<LOD	0.00293897	<LOD	0.0014922	<LOD	0.00735048	<LOD	<LOD	<LOD
Roots_AM_WT_2 wpi-2-6	Roots	AM	0.666667	WT	2	2-6	<LOD	<LOQ	<LOD	0.000286174	<LOD	<LOD	<LOD	0.00252618	0.00752334	0.000672825	0.00301106	0.00548757	<LOD	<LOQ	<LOD	0.00074956	0.0018156	<LOD	0.00042141	<LOD	<LOD	<LOD	<LOD	0.0101192	<LOQ	<LOD	0.0132971	0.0011725	<LOQ	<LOD	0.00485805	<LOD	<LOD	<LOD	<LOD	0.00181968	<LOD	0.00183865	<LOD	0.00338242	<LOD	<LOD	<LOD
Roots_AM_WT_2 wpi-3-1	Roots	AM	0.333333	WT	2	3-1	<LOD	0.096721	<LOD	0.000581187	<LOD	0.00378652	<LOD	0.0116969	0.0125289	0.000749335	0.00462569	0.0209005	<LOD	0.00817789	<LOD	0.005236	0.00271903	<LOQ	<LOQ	<LOD	<LOD	<LOD	<LOQ	0.0958585	0.0281956	<LOD	0.0290897	0.00549257	0.523882	<LOD	0.00494096	<LOD	<LOD	<LOD	<LOD	0.00321838	<LOD	0.00400335	<LOD	0.181278	<LOD	<LOD	<LOD
Roots_AM_WT_2 wpi-3-2	Roots	AM	0.333333	WT	2	3-2	<LOD	<LOD	<LOD	0.000340715	<LOD	0.00796985	<LOD	0.00718453	0.00431879	0.00118078	<LOQ	<LOQ	<LOD	<LOD	<LOD	0.0012133	0.00660177	<LOD	<LOQ	<LOD	<LOD	<LOD	<LOD	0.00806902	<LOQ	<LOD	0.0249102	0.00203035	0.00844503	<LOD	0.00214812	<LOD	<LOD	<LOQ	<LOD	<LOQ	<LOD	0.0015208	<LOD	<LOQ	<LOD	<LOD	<LOD
Roots_AM_WT_2 wpi-3-3	Roots	AM	0.333333	WT	2	3-3	<LOD	<LOQ	<LOD	0.000507675	<LOD	<LOD	<LOD	0.0118088	0.0294621	<LOQ	0.0110024	0.0273877	<LOD	0.0246258	<LOD	0.00207251	0.00749871	<LOD	<LOQ	<LOD	<LOD	<LOD	<LOD	0.116619	0.0376456	<LOQ	0.0158691	0.00228848	0.045765	<LOD	0.00602177	<LOD	<LOD	<LOQ	<LOD	<LOQ	<LOD	0.0059105	<LOD	0.041204	<LOD	<LOD	<LOD
Roots_AM_WT_2 wpi-3-4	Roots	AM	0.333333	WT	2	3-4	<LOD	<LOD	<LOD	<LOD	<LOD	0.00254594	<LOD	0.00132089	0.00671343	0.000482123	0.00270681	<LOQ	<LOD	<LOQ	<LOD	<LOQ	0.00240713	<LOQ	0.000323279	<LOD	<LOD	<LOD	<LOD	0.0222231	0.00391689	4.75365e-05	0.00638822	0.00115084	0.0188837	<LOD	0.00172087	<LOD	<LOD	<LOD	<LOD	<LOQ	<LOD	0.000926997	<LOD	0.00670287	<LOD	<LOD	<LOD
Roots_AM_WT_2 wpi-3-5	Roots	AM	0.333333	WT	2	3-5	<LOD	<LOQ	<LOD	0.000411464	<LOD	<LOQ	<LOD	0.00205975	0.00437492	<LOQ	0.0026257	0.00389028	<LOD	0.00518222	<LOD	0.000467065	0.00282914	<LOD	0.000301535	<LOD	<LOD	<LOD	<LOQ	0.0140578	0.00334857	<LOD	0.0155234	0.00103932	<LOD	<LOD	0.00388487	<LOD	<LOD	<LOQ	<LOD	<LOQ	<LOD	0.000698924	<LOD	0.0188359	<LOD	<LOD	<LOD
Roots_AM_WT_2 wpi-3-6	Roots	AM	0.333333	WT	2	3-6	<LOD	<LOD	<LOD	<LOQ	<LOD	<LOD	<LOD	0.00106845	0.00111022	0.000263598	0.000792685	0.00255059	<LOD	<LOQ	<LOD	0.000273016	0.000729252	<LOD	0.000107037	<LOD	<LOD	<LOD	<LOD	0.0086096	0.00193713	<LOD	0.00441183	0.000958856	<LOQ	<LOD	0.00229537	<LOD	<LOD	0.000200593	<LOD	0.000770887	<LOD	0.00110047	<LOD	0.00271365	<LOD	<LOD	<LOD
Roots_AM_WT_4 wpi-1-1	Roots	AM	10	WT	4	1-1	0.193044	0.00863263	<LOD	7.31955e-05	<LOD	0.000691999	<LOD	0.00121137	0.000712642	0.000761776	0.00320431	0.00665513	0.00145868	<LOQ	<LOD	0.000720717	0.000671693	0.0004983	0.000153517	<LOD	<LOD	<LOD	<LOQ	0.0199525	0.0168613	<LOD	0.0142523	0.00270485	0.0604615	<LOD	0.0133819	0.00266481	<LOD	0.00278584	<LOD	0.00291787	<LOD	0.00335052	<LOD	0.152289	<LOD	<LOD	<LOD
Roots_AM_WT_4 wpi-1-2	Roots	AM	10	WT	4	1-2	0.173356	0.00918022	<LOD	2.86179e-05	<LOD	<LOQ	<LOD	0.00166601	0.00103901	0.00109584	0.00185973	0.0143384	<LOQ	<LOD	<LOD	0.000949054	0.000823786	0.000700311	0.000200639	<LOD	<LOD	<LOD	<LOQ	0.00934966	0.00988766	<LOD	0.00723215	0.00523229	0.057318	<LOD	0.0182471	0.0147642	<LOD	0.0101925	<LOD	0.00406832	<LOD	0.00227466	<LOD	0.0894783	<LOD	<LOD	<LOD
Roots_AM_WT_4 wpi-1-3	Roots	AM	10	WT	4	1-3	0.249791	0.00591754	<LOD	3.80727e-05	<LOD	0.000373715	<LOD	0.00144506	0.000521827	0.00057117	0.00176791	0.00641744	<LOD	<LOQ	<LOD	0.00093533	0.000806197	0.000687895	0.000100322	<LOD	<LOD	<LOD	<LOQ	0.00317512	0.00221087	<LOD	0.0110564	0.0033322	0.0224748	<LOD	0.0154236	0.00279158	<LOD	0.00262186	<LOD	0.00215738	<LOD	0.00156892	<LOD	0.0650633	<LOD	<LOD	<LOD
Roots_AM_WT_4 wpi-1-4	Roots	AM	10	WT	4	1-4	0.214914	0.0112943	<LOD	<LOD	<LOQ	0.000818789	<LOD	0.00241544	0.00127718	0.00115313	0.00368121	0.0111235	<LOQ	<LOQ	<LOD	0.00113052	0.000826453	0.000673595	9.62316e-05	<LOD	<LOD	<LOD	<LOD	0.0225792	0.00916944	<LOD	0.0170178	0.00381679	0.103517	<LOD	0.0184262	0.00313242	<LOD	0.00584147	<LOD	0.00342648	<LOD	0.00390596	<LOD	0.0539974	<LOD	<LOD	<LOD
Roots_AM_WT_4 wpi-1-6	Roots	AM	10	WT	4	1-6	0.267718	<LOQ	<LOD	6.50759e-05	<LOQ	<LOQ	<LOD	0.00101177	0.000900224	0.00102825	0.00509745	0.00940528	<LOQ	<LOD	<LOD	0.000720858	0.000549496	0.000501245	0.000121017	<LOD	<LOD	<LOD	<LOQ	0.020189	0.022959	<LOD	0.00203486	0.00264372	0.00806145	<LOD	0.0163717	0.0027686	<LOD	0.00358238	<LOD	0.00232197	<LOD	0.00706429	<LOD	0.124837	<LOD	<LOD	<LOD
Roots_AM_WT_4 wpi-2-1	Roots	AM	13.3333	WT	4	2-1	0.252356	<LOQ	<LOD	<LOQ	<LOD	0.000812354	<LOD	0.000934044	0.00144946	0.0011056	0.00891402	0.00992109	<LOQ	<LOQ	<LOD	0.000706035	0.000775591	0.000776818	0.000130776	<LOD	<LOD	<LOD	<LOQ	0.0514317	0.0254377	<LOD	0.0042675	0.00210667	0.0489629	<LOD	0.0194562	<LOQ	<LOD	0.00117699	<LOD	0.00329332	<LOD	0.00796489	<LOD	0.189749	<LOD	<LOD	<LOD
Roots_AM_WT_4 wpi-2-2	Roots	AM	13.3333	WT	4	2-2	0.221642	<LOQ	<LOD	0.00010805	<LOD	0.000562218	<LOD	0.0010792	0.00114775	0.000496565	0.00180797	0.00147847	<LOQ	<LOQ	<LOD	0.000396553	0.000421263	0.000330394	9.99608e-05	<LOD	<LOD	<LOD	<LOQ	0.00425077	0.000947491	1.01335e-05	0.00428813	0.00105248	0.00619943	<LOD	0.00772283	<LOD	<LOD	0.000169687	<LOD	0.000368367	<LOD	0.00194888	<LOD	0.00686297	<LOD	<LOD	<LOD
Roots_AM_WT_4 wpi-2-3	Roots	AM	13.3333	WT	4	2-3	0.234895	0.00567711	<LOD	0.000122809	<LOQ	0.000885046	<LOD	0.00135534	0.00298306	0.00046881	0.00589058	0.00702188	<LOQ	<LOD	<LOD	0.000687512	0.00079229	0.000574464	0.000131711	<LOD	<LOD	<LOD	<LOQ	0.0107054	0.0116637	6.87497e-06	0.00591011	0.0026564	0.0470925	<LOD	0.00842045	0.0031442	<LOD	0.00189397	<LOD	0.00441575	<LOD	0.00270316	<LOD	0.049113	<LOD	<LOD	<LOD
Roots_AM_WT_4 wpi-2-4	Roots	AM	13.3333	WT	4	2-4	0.324736	<LOQ	<LOD	<LOD	<LOQ	<LOQ	<LOD	0.000954895	0.000894998	0.00044914	0.000822738	0.00207328	<LOQ	<LOQ	<LOD	0.000448007	0.000586505	<LOQ	<LOQ	<LOD	<LOD	<LOD	<LOQ	0.00501078	0.0025742	<LOD	0.00330039	0.00150312	<LOD	<LOD	0.00412014	<LOD	<LOQ	0.000280071	<LOD	0.000778726	<LOD	0.00117636	<LOD	0.000933995	<LOD	<LOD	<LOD
Roots_AM_WT_4 wpi-2-5	Roots	AM	13.3333	WT	4	2-5	0.328027	<LOQ	<LOD	<LOD	<LOD	<LOQ	<LOD	0.00387368	0.00163064	0.00166463	<LOQ	0.00868571	<LOQ	<LOD	<LOD	0.000945682	0.00240065	<LOQ	0.00015457	<LOD	<LOD	<LOD	<LOQ	0.00738817	0.00272423	<LOD	0.0188038	0.00272632	0.01392	<LOD	0.00575726	0.00315784	<LOQ	0.00112858	<LOD	0.00335726	<LOD	0.00452252	<LOD	0.00811478	<LOD	<LOD	<LOD
Roots_AM_WT_4 wpi-3-1	Roots	AM	4.33333	WT	4	3-1	0.349134	<LOQ	<LOD	3.90821e-05	<LOD	0.000826017	<LOD	0.00125865	0.000520839	0.00158883	0.00444839	0.00853914	<LOQ	<LOQ	<LOD	0.000808755	0.000520162	0.000402542	0.000204685	<LOD	<LOD	<LOD	<LOD	0.0185651	0.0228971	<LOD	0.00419943	0.00293541	0.0193745	<LOD	0.0110115	0.00350613	<LOD	0.00172668	<LOD	0.00277499	<LOD	0.00533924	<LOD	0.0695283	<LOD	<LOD	<LOD
Roots_AM_WT_4 wpi-3-2	Roots	AM	4.33333	WT	4	3-2	0.420495	0.0106342	<LOD	<LOD	<LOD	0.000712436	<LOD	0.00160469	0.00125611	0.00130236	0.00118149	0.00396353	<LOQ	<LOQ	<LOD	0.000500715	0.00129674	<LOQ	8.12725e-05	<LOD	<LOD	<LOD	<LOQ	0.0055062	0.00328043	<LOD	0.0103064	0.00254173	0.0529014	<LOD	0.0105183	0.0140982	<LOD	0.000745088	<LOD	0.00303914	<LOD	0.00224049	<LOD	0.0212762	<LOD	<LOD	<LOD
Roots_AM_WT_4 wpi-3-3	Roots	AM	4.33333	WT	4	3-3	0.235791	<LOQ	<LOD	<LOD	<LOD	0.000909174	<LOD	0.000595233	0.0011237	0.0012175	0.00143607	0.00279607	<LOQ	<LOD	<LOD	0.000424108	0.000346851	<LOQ	8.19775e-05	<LOD	<LOD	<LOD	<LOQ	0.00486749	0.00133337	<LOD	0.0024042	0.00162902	0.0018141	<LOD	0.00900132	<LOD	<LOQ	0.00764312	<LOD	0.0073489	<LOD	0.00129446	<LOD	0.00247379	<LOD	<LOD	<LOD
Roots_AM_WT_4 wpi-3-4	Roots	AM	4.33333	WT	4	3-4	0.240774	<LOQ	<LOD	<LOD	<LOD	<LOQ	<LOD	0.0014834	0.000374957	0.000462393	0.00161304	0.00753541	<LOD	<LOD	<LOD	0.000437401	0.000415184	0.000351414	7.9419e-05	<LOD	<LOD	<LOD	<LOD	0.00697757	0.00273076	<LOD	0.0131757	0.00159224	0.0378194	<LOD	0.00946669	0.0142859	<LOD	0.00563001	<LOD	0.00254292	<LOD	0.00161848	<LOD	0.0117935	<LOD	<LOD	<LOD
Roots_AM_WT_4 wpi-3-5	Roots	AM	4.33333	WT	4	3-5	0.369422	<LOQ	<LOD	<LOD	<LOD	<LOD	<LOD	0.00197176	0.00374784	0.000562353	0.0155473	0.0601687	<LOQ	<LOQ	<LOD	0.000973864	0.00193151	<LOQ	0.000647444	<LOD	<LOD	<LOD	<LOQ	0.0840658	0.0881772	<LOD	0.00454037	0.00288372	0.00612433	<LOD	0.0949049	0.073024	<LOD	0.0208212	<LOD	0.0366029	<LOD	0.00923717	<LOD	0.13121	<LOD	<LOD	<LOD
Roots_AM_WT_4 wpi-3-6	Roots	AM	4.33333	WT	4	3-6	0.217482	0.00970838	<LOD	<LOD	<LOD	<LOQ	<LOD	0.000912886	0.00145623	0.000751543	0.0014093	0.00381938	<LOD	<LOD	<LOD	0.000471481	0.000457829	0.000419843	4.86234e-05	<LOD	<LOD	<LOD	<LOD	0.00388539	<LOQ	<LOD	0.00677518	0.00171585	0.0186092	<LOD	0.0118942	0.00867517	<LOQ	0.00840337	<LOD	0.00144765	<LOD	0.00129114	<LOD	0.00431526	<LOD	<LOD	<LOD
Roots_AM_WT_6 wpi-1-1	Roots	AM	14.3333	WT	6	1-1	0.231068	0.00819505	<LOD	<LOQ	<LOQ	0.00157815	<LOD	0.00110387	0.000859777	0.00212594	0.00366313	0.0122523	0.00184431	<LOQ	0.00457657	0.00076711	0.000566758	0.000570619	0.000171971	<LOQ	<LOD	<LOD	<LOQ	0.0128139	0.00702459	<LOD	0.00243005	0.00611033	0.0195892	<LOD	0.0114439	0.0040269	<LOD	0.00304483	<LOD	0.00418508	<LOD	0.00282126	<LOD	0.0612532	<LOD	<LOD	<LOD
Roots_AM_WT_6 wpi-1-2	Roots	AM	14.3333	WT	6	1-2	0.229802	<LOQ	<LOD	<LOQ	<LOD	<LOQ	<LOD	0.000418458	0.00095815	0.000885425	0.00140617	0.00327087	<LOQ	<LOD	<LOQ	0.000485085	0.000236768	0.000442093	5.3492e-05	<LOD	<LOD	<LOD	<LOD	0.00343053	<LOQ	<LOD	0.00118025	0.00343134	0.00272154	<LOD	0.0148474	<LOD	<LOD	0.00140506	<LOD	0.00123379	<LOD	0.00106211	<LOD	0.000302661	<LOD	<LOD	<LOD
Roots_AM_WT_6 wpi-1-3	Roots	AM	14.3333	WT	6	1-3	0.381379	<LOQ	<LOD	<LOQ	<LOD	0.000877886	<LOD	0.000504265	0.00168044	0.00175935	0.00118707	0.00858976	<LOD	<LOQ	<LOQ	0.000430477	0.000508486	<LOQ	8.01842e-05	<LOD	<LOD	<LOD	<LOQ	0.00611208	0.00677736	<LOD	0.00167346	0.00390982	0.00389704	<LOD	0.0119491	0.0171459	<LOD	0.00429112	<LOD	0.00316236	<LOD	0.00274006	<LOD	0.0104836	<LOD	<LOD	<LOD
Roots_AM_WT_6 wpi-1-4	Roots	AM	14.3333	WT	6	1-4	0.332342	0.00996234	<LOD	<LOD	<LOQ	0.00108261	<LOD	0.000769267	0.00156738	0.000741875	0.00123225	0.00695606	<LOQ	<LOD	<LOQ	0.000627094	0.000675976	0.000427856	0.00010288	<LOD	<LOD	<LOD	<LOD	0.00747416	0.00300439	<LOD	0.00568548	0.00495804	0.0438015	<LOD	0.0124198	0.00163106	<LOD	0.00169687	<LOD	0.00274007	<LOD	0.00276793	<LOD	0.0189449	<LOD	<LOD	<LOD
Roots_AM_WT_6 wpi-1-5	Roots	AM	14.3333	WT	6	1-5	0.305406	0.0110924	<LOD	4.68836e-05	<LOD	0.00157159	<LOD	0.00143177	0.00107765	0.00203444	0.00224723	0.0106754	<LOQ	<LOD	<LOQ	0.000822325	0.000932358	0.000611449	0.000160592	<LOD	<LOD	<LOD	<LOD	0.0128543	0.00619083	<LOD	0.0177193	0.00651041	0.0658826	<LOD	0.0126187	<LOQ	<LOQ	0.00302281	<LOD	0.00473944	<LOD	0.00346149	<LOD	0.0545008	<LOD	<LOD	<LOD
Roots_AM_WT_6 wpi-1-6	Roots	AM	14.3333	WT	6	1-6	0.641919	0.0405641	<LOD	<LOD	<LOD	0.00357753	<LOD	0.00356583	0.00341963	0.0021555	0.00704993	0.0257666	<LOQ	<LOQ	0.0140633	0.00118893	0.00131346	<LOQ	0.000386727	<LOD	<LOD	<LOD	<LOD	0.0396679	0.0296306	<LOD	0.0189631	0.00717806	0.0188672	<LOD	0.0198702	0.00263895	<LOD	0.00740298	<LOD	0.00624246	<LOD	0.0137297	<LOD	0.158318	<LOD	<LOD	<LOD
Roots_AM_WT_6 wpi-2-1	Roots	AM	18.6667	WT	6	2-1	0.271362	0.00838016	<LOD	<LOD	<LOD	0.00100158	<LOD	0.000548956	0.00114124	0.00346397	0.00123708	0.00413489	<LOQ	<LOD	0.00509305	0.000517802	0.00037592	0.000389454	6.95997e-05	<LOD	<LOD	<LOD	<LOQ	0.00357719	0.00238875	<LOD	0.00167516	0.00224797	0.00232004	<LOD	0.00871732	<LOQ	<LOD	0.00110804	<LOD	0.00171914	<LOD	0.00165848	<LOD	0.0117288	<LOD	<LOD	<LOD
Roots_AM_WT_6 wpi-2-2	Roots	AM	18.6667	WT	6	2-2	0.300836	<LOQ	<LOD	<LOD	<LOD	0.000908468	<LOD	0.000763431	0.000762389	0.00166695	0.00088402	0.00200978	<LOQ	<LOQ	<LOQ	0.00051872	0.000386011	<LOQ	0.000108054	<LOD	<LOD	<LOD	<LOQ	0.00198953	<LOD	<LOD	0.0017921	0.0024749	<LOQ	<LOD	0.00747742	<LOD	<LOD	0.000221172	<LOD	0.000594328	<LOD	0.00098995	<LOD	0.000504032	<LOD	<LOD	<LOD
Roots_AM_WT_6 wpi-2-3	Roots	AM	18.6667	WT	6	2-3	0.306482	<LOQ	<LOD	<LOQ	<LOD	<LOQ	<LOD	0.000777344	0.00131721	0.00416744	0.0015008	0.00561135	<LOQ	<LOQ	<LOD	0.000565036	0.000507471	<LOQ	7.28252e-05	<LOD	<LOD	<LOD	<LOD	0.00325668	<LOD	<LOD	0.00202124	0.00395534	0.00034563	<LOD	0.0121181	<LOD	<LOD	0.000211865	<LOD	0.000913531	<LOD	0.00108912	<LOD	0.000295903	<LOD	<LOD	<LOD
Roots_AM_WT_6 wpi-2-4	Roots	AM	18.6667	WT	6	2-4	0.35054	0.0143565	<LOD	<LOD	<LOD	0.00112	<LOD	0.000481152	0.00135907	0.00198985	0.00173541	0.00274566	<LOQ	<LOQ	0.00883921	0.000649698	0.000430826	0.000437958	9.87914e-05	<LOD	<LOD	<LOD	<LOD	0.00214041	<LOQ	<LOD	0.00190268	0.00274197	<LOQ	<LOD	0.0108352	<LOD	<LOD	0.000146621	<LOD	0.000991676	<LOD	0.00123714	<LOD	0.00236936	<LOD	<LOD	<LOD
Roots_AM_WT_6 wpi-2-5	Roots	AM	18.6667	WT	6	2-5	0.339044	0.00896397	<LOD	<LOQ	<LOD	0.000947877	<LOD	0.00130247	0.00105811	0.00161357	0.00337181	0.00419246	<LOQ	<LOD	0.00519563	0.00129093	0.00109731	0.000591895	0.000188471	<LOD	<LOD	<LOD	<LOQ	0.0114893	0.00332011	<LOD	0.0112985	0.00316016	0.00796194	<LOD	0.0135627	<LOQ	<LOD	0.0036795	<LOD	0.00243345	<LOD	0.0040689	<LOD	0.0133809	<LOD	<LOD	<LOD
Roots_AM_WT_6 wpi-2-6	Roots	AM	18.6667	WT	6	2-6	0.288683	0.0115367	<LOD	<LOD	<LOD	<LOQ	<LOD	0.0009368	0.00150208	0.00173257	0.00121767	0.005242	<LOQ	<LOD	<LOQ	0.000563573	0.00095836	<LOQ	0.000133669	<LOD	<LOD	<LOD	<LOQ	0.00434207	0.00527667	<LOD	0.00320467	0.00208002	0.0258051	<LOD	0.00773059	<LOQ	<LOD	0.00125716	<LOD	0.00256154	<LOD	0.00413563	<LOD	0.0560386	<LOD	<LOD	<LOD
Roots_AM_WT_6 wpi-3-1	Roots	AM	24.3333	WT	6	3-1	0.208241	0.00658406	<LOD	6.32044e-05	<LOD	0.00109483	<LOD	0.000923943	0.000701434	0.000806952	0.00338537	0.00869091	0.00179861	<LOQ	0.00500701	0.00057144	0.000702789	0.000418746	0.000142605	<LOD	<LOD	<LOD	<LOQ	0.0106202	0.00996657	<LOD	0.00398839	0.00333286	0.0176255	<LOD	0.00926372	0.00341784	<LOD	0.00166773	<LOD	0.00341161	<LOD	0.0034577	<LOD	0.0262406	<LOD	<LOD	<LOD
Roots_AM_WT_6 wpi-3-2	Roots	AM	24.3333	WT	6	3-2	0.276536	0.00899043	<LOD	<LOQ	<LOQ	0.000799097	<LOD	0.000980308	0.00105928	0.000885018	0.00356789	0.00896728	<LOQ	<LOD	<LOQ	0.00059534	0.0003466	0.000599099	0.000128427	<LOD	<LOD	<LOD	<LOD	0.00841079	0.00671868	<LOD	0.00969979	0.00298083	0.0182488	<LOD	0.0247947	0.00551554	<LOD	0.00271174	<LOD	0.00324293	<LOD	0.00429577	<LOD	0.0187229	<LOD	<LOD	<LOD
Roots_AM_WT_6 wpi-3-3	Roots	AM	24.3333	WT	6	3-3	0.539532	<LOQ	<LOD	0.00011204	<LOD	<LOQ	<LOD	0.00231881	0.0021745	0.00256754	<LOQ	0.00627518	<LOQ	<LOQ	0.0242619	0.000650316	0.00105798	<LOQ	<LOQ	<LOD	<LOD	<LOD	<LOD	0.00421332	<LOD	<LOD	0.00604342	0.00394707	<LOQ	<LOD	0.0105165	<LOD	<LOQ	0.000967603	<LOD	0.0023667	<LOD	0.00219481	<LOD	0.000720957	<LOD	<LOD	<LOD
Roots_AM_WT_6 wpi-3-4	Roots	AM	24.3333	WT	6	3-4	0.182518	0.00973612	<LOD	5.69067e-05	<LOQ	0.000672884	<LOD	0.00120859	0.000610902	0.00100301	0.00590201	0.0197222	<LOQ	<LOQ	<LOQ	0.000564827	0.000560598	0.000668533	0.000225829	<LOD	<LOD	<LOD	<LOD	0.0721163	0.0549918	<LOD	0.00554285	0.00376706	0.0802169	<LOD	0.0267279	0.00624706	<LOQ	0.00255392	<LOD	0.00533984	<LOD	0.0184538	<LOD	0.184149	<LOD	<LOD	<LOD
Roots_AM_WT_6 wpi-3-5	Roots	AM	24.3333	WT	6	3-5	0.215826	0.00670057	<LOD	<LOD	<LOD	0.00140807	<LOD	0.00108303	0.00141492	0.00163239	0.00183847	0.00677044	<LOQ	<LOQ	<LOQ	0.000644436	0.000449491	0.00054026	4.56578e-05	<LOD	<LOD	<LOD	<LOD	0.00470579	0.00229208	<LOD	0.00257823	0.0052418	0.0397885	<LOD	0.012089	0.00270839	<LOD	0.00201015	<LOD	0.00243471	<LOD	0.00268894	<LOD	0.0434908	<LOD	<LOD	<LOD
Roots_AM_WT_6 wpi-3-6	Roots	AM	24.3333	WT	6	3-6	0.187742	<LOQ	<LOD	<LOD	<LOD	0.000516204	<LOD	0.000648416	0.00121269	0.00110497	0.00192581	0.00482155	<LOQ	<LOQ	<LOQ	0.000475635	0.000388526	0.000365159	9.14708e-05	<LOD	<LOD	<LOD	<LOQ	0.00423487	0.00318961	<LOD	0.00479062	0.00249734	0.0139036	<LOD	0.00933426	0.000836435	<LOQ	0.00104399	<LOD	0.00154486	<LOD	0.00204485	<LOD	0.0331409	<LOD	<LOD	<LOD
Roots_AM_WT_8 wpi-1-1	Roots	AM	74.3333	WT	8	1-1	0.32823	0.0108823	<LOD	<LOD	<LOD	0.000612083	<LOD	0.000390373	0.00125829	0.00512814	0.00104821	0.00229796	<LOD	<LOQ	<LOQ	0.000431392	0.00031094	<LOQ	8.77084e-05	<LOD	<LOD	<LOD	<LOQ	0.0026076	0.00123906	<LOD	0.00156655	0.00171564	0.00235976	<LOD	0.00782836	<LOD	<LOD	0.000602836	<LOD	0.00105421	<LOD	0.00186055	<LOD	0.0114419	<LOD	<LOD	<LOD
Roots_AM_WT_8 wpi-1-2	Roots	AM	74.3333	WT	8	1-2	0.338296	<LOQ	<LOD	<LOQ	<LOQ	0.00169636	<LOD	0.00121824	0.000787731	0.00971057	0.00146792	0.00720332	0.00387315	<LOQ	<LOD	0.00067815	0.00128099	<LOQ	0.000145541	<LOD	<LOD	<LOD	<LOD	0.00549846	0.00150395	<LOD	0.00232394	0.0029287	<LOQ	<LOD	0.0100404	<LOD	<LOD	0.00145193	<LOD	0.00212904	<LOD	0.00187526	<LOD	0.00527491	<LOD	<LOD	<LOD
Roots_AM_WT_8 wpi-1-3	Roots	AM	74.3333	WT	8	1-3	0.395971	<LOQ	<LOD	<LOD	<LOD	0.00103191	<LOD	0.00109429	0.00165625	0.0065832	0.00394286	0.00375801	<LOQ	<LOD	<LOQ	0.000527418	0.00089872	0.000459623	0.000129053	<LOD	<LOD	<LOD	<LOD	0.0029603	0.00295687	1.16841e-05	0.00234764	0.00313172	0.0175691	<LOD	0.0112048	<LOD	<LOD	0.00100775	<LOD	0.00269299	<LOD	0.00422641	<LOD	0.0374125	<LOD	<LOD	<LOD
Roots_AM_WT_8 wpi-1-4	Roots	AM	74.3333	WT	8	1-4	0.273515	<LOQ	0.000538472	<LOD	<LOD	0.00105567	<LOD	0.00109977	0.000952165	0.00558844	0.00905262	0.0187364	<LOQ	<LOQ	<LOQ	0.000720629	0.000489974	0.000896671	0.000281325	<LOD	<LOD	<LOD	<LOD	0.0620768	0.0554704	<LOD	0.00221172	0.00364984	0.00763735	<LOD	0.0135891	0.00161699	<LOD	0.00380387	<LOD	0.00814676	<LOD	0.024996	<LOD	0.105594	<LOD	<LOD	<LOD
Roots_AM_WT_8 wpi-1-5	Roots	AM	74.3333	WT	8	1-5	0.451836	0.0110533	<LOD	<LOQ	<LOD	0.00154372	<LOD	0.00084312	0.00146814	0.00577457	0.00149122	0.00555812	<LOQ	<LOD	<LOD	0.000535506	0.000389957	<LOQ	8.57923e-05	<LOD	<LOD	<LOD	<LOD	0.0062662	0.00237579	<LOD	0.00187965	0.00265792	0.00133789	<LOD	0.0104609	0.00117159	<LOD	0.00309787	<LOD	0.00159937	<LOD	0.00230683	<LOD	0.00335502	<LOD	<LOD	<LOD
Roots_AM_WT_8 wpi-1-6	Roots	AM	74.3333	WT	8	1-6	0.246518	<LOQ	<LOD	<LOQ	<LOD	0.000980443	<LOD	0.000452863	0.00103256	0.0052268	0.0027674	0.00538197	<LOQ	<LOD	<LOQ	0.000416202	0.000283999	0.000328162	0.00010643	<LOD	<LOD	<LOD	<LOD	0.006492	0.00381527	<LOD	0.00150034	0.00201228	<LOQ	<LOD	0.00868941	<LOQ	<LOD	0.00155738	<LOD	0.00145705	<LOD	0.00172641	<LOD	0.00650644	<LOD	<LOD	<LOD
Roots_AM_WT_8 wpi-2-1	Roots	AM	15	WT	8	2-1	0.228223	0.00693845	<LOD	<LOQ	<LOD	0.000792732	<LOD	0.000527358	0.000914565	0.00146349	0.00121448	0.00380433	<LOQ	<LOD	<LOQ	0.00043666	0.000364401	0.000347036	8.84229e-05	<LOD	<LOD	<LOD	<LOQ	0.00223812	<LOQ	<LOD	0.00161562	0.00368153	<LOQ	<LOD	0.0104324	<LOD	<LOD	0.000297507	<LOD	0.00122518	<LOD	0.00130769	<LOD	0.000518776	<LOD	<LOD	<LOD
Roots_AM_WT_8 wpi-2-2	Roots	AM	15	WT	8	2-2	0.308254	<LOQ	<LOQ	<LOD	<LOD	0.000790169	<LOD	0.000520962	0.00122236	0.00193098	0.000989817	0.00382311	<LOQ	<LOQ	<LOQ	0.000516816	0.00036307	0.000369969	5.22637e-05	<LOD	<LOD	<LOD	<LOQ	0.00248912	<LOD	<LOD	0.00224098	0.00332536	<LOD	<LOD	0.00868078	<LOD	<LOQ	0.000297925	<LOD	0.00104117	<LOD	0.00102381	<LOD	0.00104518	<LOD	<LOD	<LOD
Roots_AM_WT_8 wpi-2-3	Roots	AM	15	WT	8	2-3	0.291888	0.00911711	<LOD	<LOD	<LOD	0.00133449	<LOD	0.000493308	0.000828942	0.00184185	0.0023282	0.00430617	<LOQ	<LOQ	<LOD	0.000477739	0.00044532	0.000364737	6.51605e-05	<LOD	<LOD	<LOD	<LOD	0.0041468	<LOQ	<LOD	0.00198639	0.00289351	<LOD	<LOD	0.0111094	<LOD	<LOD	0.000231618	<LOD	0.00107478	<LOD	0.00102896	<LOD	0.000439364	<LOD	<LOD	<LOD
Roots_AM_WT_8 wpi-2-4	Roots	AM	15	WT	8	2-4	0.294837	0.0105145	<LOD	<LOD	<LOD	0.000685978	<LOD	0.000720778	0.00151121	0.00176627	0.00210635	0.00391219	<LOQ	<LOQ	<LOQ	0.000618438	0.000388502	0.00045084	7.93148e-05	<LOD	<LOD	<LOD	<LOQ	0.00712159	0.0011048	<LOQ	0.00136126	0.00378029	<LOQ	<LOD	0.0115706	<LOD	<LOD	0.000749639	<LOD	0.00157145	<LOD	0.002313	<LOD	0.00113707	<LOD	<LOD	<LOD
Roots_AM_WT_8 wpi-2-5	Roots	AM	15	WT	8	2-5	0.325964	<LOQ	<LOD	<LOD	<LOD	0.0012648	<LOD	0.000845169	0.00088896	0.00101266	0.00154479	0.00397671	<LOQ	<LOQ	<LOQ	0.000531505	0.0005043	0.00056114	7.4153e-05	<LOD	<LOD	<LOD	<LOD	0.00447838	0.00177217	<LOD	0.00186698	0.00385317	0.00123579	<LOD	0.0123079	<LOD	<LOD	0.000366019	<LOD	0.00127822	<LOD	0.0034449	<LOD	0.00634345	<LOD	<LOD	<LOD
Roots_AM_WT_8 wpi-2-6	Roots	AM	15	WT	8	2-6	0.209709	0.00704796	<LOD	<LOD	<LOD	0.00111246	<LOD	0.000580701	0.000598524	0.0012967	0.000755037	0.00387006	0.00214429	<LOQ	0.00441202	0.000478009	0.000376298	<LOQ	8.6599e-05	<LOD	<LOD	<LOD	<LOD	0.00334529	0.00362454	<LOD	0.00220651	0.00363232	0.000903609	<LOD	0.0091017	<LOD	<LOD	0.000345374	<LOD	0.00121075	<LOD	0.00165604	<LOD	0.000312643	<LOD	<LOD	<LOD
Roots_AM_WT_8 wpi-3-1	Roots	AM	63.3333	WT	8	3-1	0.455748	<LOQ	<LOD	<LOD	<LOD	0.00242571	<LOD	0.00156475	0.00255761	0.00496817	0.0037054	0.00572183	<LOQ	<LOQ	<LOQ	0.00076485	0.00110226	<LOQ	0.000136369	<LOD	<LOD	<LOD	<LOD	0.00223763	<LOD	<LOD	0.00269189	0.0069786	<LOQ	<LOD	0.0148802	<LOQ	<LOD	0.00221235	<LOD	0.00194656	<LOD	0.00118194	<LOD	0.00213366	<LOD	<LOD	<LOD
Roots_AM_WT_8 wpi-3-2	Roots	AM	63.3333	WT	8	3-2	0.495634	<LOQ	<LOQ	<LOD	<LOD	0.00173827	<LOD	0.00153557	0.00182081	0.00944	0.00194918	0.00823242	<LOQ	<LOD	<LOQ	0.000697951	0.000549778	<LOQ	0.000174767	<LOD	<LOD	<LOD	<LOD	0.00315536	<LOD	<LOD	0.00276528	0.00751716	<LOQ	<LOD	0.0135075	<LOD	<LOD	0.00191789	<LOD	0.00230965	<LOD	0.00214448	<LOD	0.00069792	<LOD	<LOD	<LOD
Roots_AM_WT_8 wpi-3-3	Roots	AM	63.3333	WT	8	3-3	0.167303	<LOQ	<LOD	<LOD	<LOD	0.00116915	<LOD	0.000925596	0.000961057	0.00455317	0.00494488	0.0120657	0.00288145	<LOQ	<LOQ	0.000711728	0.000406069	0.00057019	0.000127247	<LOD	<LOD	<LOD	<LOD	0.0254755	0.0195368	<LOD	0.00289002	0.00569351	0.00310622	<LOD	0.013928	<LOQ	<LOD	0.0109417	<LOD	0.0062546	<LOD	0.0087311	<LOD	0.00809552	<LOD	<LOD	<LOD
Roots_AM_WT_8 wpi-3-4	Roots	AM	63.3333	WT	8	3-4	0.322219	<LOQ	<LOQ	<LOD	<LOD	0.00204993	<LOD	0.00094345	0.000872774	0.00647846	0.00871445	0.0129416	<LOQ	<LOQ	<LOQ	0.000685714	0.000515829	0.000647051	0.000149008	<LOD	<LOD	<LOD	<LOD	0.0239519	0.0192143	<LOD	0.00153602	0.00548651	<LOQ	<LOD	0.0162914	<LOD	<LOD	0.00348541	<LOD	0.00440035	<LOD	0.00882473	<LOD	0.0110308	<LOD	<LOD	<LOD
Roots_AM_WT_8 wpi-3-5	Roots	AM	63.3333	WT	8	3-5	0.339304	0.00836602	<LOQ	<LOD	<LOD	0.0014703	<LOD	0.000896903	0.00127236	0.00523619	0.00293111	0.0067431	<LOQ	<LOQ	<LOQ	0.000630585	0.000656052	0.000455506	7.09273e-05	<LOD	<LOD	<LOD	<LOD	0.00763219	0.00517274	9.48427e-06	0.00162094	0.00445684	0.00292207	<LOD	0.0101733	0.00268695	<LOD	0.00841867	<LOD	0.00469832	<LOD	0.00280491	<LOD	0.00773414	<LOD	<LOD	<LOD
Roots_AM_WT_8 wpi-3-6	Roots	AM	63.3333	WT	8	3-6	0.363576	<LOQ	0.000630144	3.61511e-05	<LOD	0.0011271	<LOD	0.0010543	0.00118893	0.00595094	0.00468901	0.00837918	<LOQ	<LOQ	<LOQ	0.000570392	0.000447288	0.000580031	<LOQ	<LOD	<LOD	<LOD	<LOQ	0.00446076	0.00167251	<LOD	0.00203499	0.00596244	<LOQ	<LOD	0.0138127	<LOD	<LOD	0.000930329	<LOD	0.00207658	<LOD	0.00324603	<LOD	0.0016175	<LOD	<LOD	<LOD
Roots_AM_WT_10 wpi-1-1	Roots	AM	70.6667	WT	10	1-1	0.39492	0.00709609	<LOQ	2.08664e-05	<LOD	0.00125118	<LOD	0.000980321	0.00112574	0.00738788	0.00224284	0.00816687	<LOQ	<LOD	<LOQ	0.000761747	0.000508618	0.000363149	0.000134683	<LOD	<LOD	<LOD	<LOD	0.00446168	0.00293208	<LOD	0.00815056	0.00262334	0.0160119	<LOD	0.0101032	0.00161348	<LOD	0.00150238	<LOD	0.0011856	<LOD	0.00478699	<LOD	0.0194076	<LOD	<LOD	<LOD
Roots_AM_WT_10 wpi-1-2	Roots	AM	70.6667	WT	10	1-2	0.465997	0.010486	<LOQ	3.39058e-05	<LOD	0.00107137	<LOD	0.000921573	0.00177407	0.00995414	0.00138552	0.00629958	<LOQ	<LOQ	<LOQ	0.000619178	0.000320024	0.000348765	9.09494e-05	<LOD	<LOD	<LOD	<LOQ	0.00215666	<LOQ	<LOD	0.00288111	0.00272146	0.00140685	<LOD	0.00882331	<LOQ	<LOQ	0.00233536	<LOD	0.0012919	<LOD	0.00150538	<LOD	0.00223819	<LOD	<LOD	<LOD
Roots_AM_WT_10 wpi-1-3	Roots	AM	70.6667	WT	10	1-3	0.331974	0.00951231	<LOD	<LOD	<LOD	0.00155745	<LOD	0.00117157	0.00125689	0.0104269	0.00154699	0.0150631	<LOQ	<LOQ	<LOQ	0.000558473	0.000469827	0.000444196	0.000213909	<LOD	<LOD	<LOD	<LOQ	0.00533474	0.00476432	<LOD	0.00879042	0.00386599	0.0112213	<LOD	0.0111149	<LOQ	<LOQ	0.00157935	<LOD	0.00170152	<LOD	0.00657582	<LOD	0.045474	<LOD	<LOD	<LOD
Roots_AM_WT_10 wpi-1-4	Roots	AM	70.6667	WT	10	1-4	0.380512	0.00988015	<LOD	4.17515e-05	<LOQ	0.00140886	<LOD	0.00108434	0.00135882	0.00653493	0.000961412	0.00736658	<LOQ	<LOD	<LOQ	0.000545195	0.000421057	<LOQ	8.31151e-05	<LOD	<LOD	<LOD	<LOD	0.00370132	0.00158955	<LOD	0.0122524	0.00241752	0.00808208	<LOD	0.00956005	<LOD	<LOQ	0.000724857	<LOD	0.000881138	<LOD	0.00172644	<LOD	0.00516753	<LOD	<LOD	<LOD
Roots_AM_WT_10 wpi-1-5	Roots	AM	70.6667	WT	10	1-5	0.29602	<LOQ	0.000723759	<LOD	<LOD	0.00138941	<LOD	0.00242112	0.00212423	0.00516641	0.00607834	0.0155093	<LOQ	<LOQ	0.0059074	0.000747523	0.000497884	0.000564591	0.000332782	<LOD	<LOD	<LOD	<LOQ	0.032093	0.0169157	<LOD	0.0271707	0.00353848	0.0393818	<LOD	0.0193116	0.00635798	<LOD	0.0030565	<LOD	0.00349459	<LOD	0.0087145	<LOD	0.0720839	<LOD	<LOD	<LOD
Roots_AM_WT_10 wpi-1-6	Roots	AM	70.6667	WT	10	1-6	0.398028	0.0149544	0.0011537	<LOD	<LOD	0.00149423	<LOD	0.00126697	0.001552	0.00963589	0.00281304	0.00995287	<LOQ	<LOD	0.00542595	0.0012744	0.000779803	0.000552553	9.35711e-05	<LOD	<LOD	<LOD	<LOD	0.00792667	0.00152958	<LOD	0.00287688	0.0217044	0.0298743	<LOD	0.00919834	0.0021461	<LOD	0.00153986	<LOD	0.0110441	<LOD	0.00322376	<LOD	0.0095078	<LOD	<LOD	<LOD
Roots_AM_WT_10 wpi-2-1	Roots	AM	80	WT	10	2-1	0.316195	0.00722041	<LOQ	<LOD	<LOD	0.0013742	<LOD	0.000880124	0.00129347	0.00730397	0.0103324	0.00947631	<LOQ	<LOQ	<LOD	0.000574824	0.000455855	0.000467901	0.000142465	<LOD	<LOD	<LOD	<LOD	0.014076	0.0110127	<LOD	0.00170429	0.003425	0.00276895	<LOD	0.00911948	0.000686239	<LOD	0.0032811	<LOD	0.00208721	<LOD	0.00837324	<LOD	0.0151182	<LOD	<LOD	<LOD
Roots_AM_WT_10 wpi-2-2	Roots	AM	80	WT	10	2-2	0.394709	0.00729396	0.000232455	<LOD	<LOD	0.00143179	<LOD	0.000862014	0.00154923	0.00911386	0.00355648	0.00928811	<LOQ	<LOQ	<LOQ	0.000597072	0.000495765	0.000399549	0.000131721	<LOD	<LOD	<LOD	<LOD	0.00399782	0.00338018	<LOD	0.00232035	0.00317266	0.00259347	<LOD	0.0109044	0.000646539	<LOD	0.00672338	<LOD	0.0018485	<LOD	0.00242469	<LOD	0.00173748	<LOD	<LOD	<LOD
Roots_AM_WT_10 wpi-2-3	Roots	AM	80	WT	10	2-3	0.319264	0.0088512	<LOQ	<LOQ	<LOD	0.00159785	<LOD	0.00103446	0.00123652	0.00650399	0.00299102	0.0112235	<LOQ	<LOQ	<LOD	0.000754875	0.000518199	0.000403806	0.000104961	<LOD	<LOD	<LOD	<LOD	0.00910984	0.00756858	<LOD	0.00319978	0.00311224	0.011297	<LOD	0.00982077	0.00184181	<LOD	0.0061411	<LOD	0.00219719	<LOD	0.00524027	<LOD	0.00767476	<LOD	<LOD	<LOD
Roots_AM_WT_10 wpi-2-4	Roots	AM	80	WT	10	2-4	0.317529	0.00714508	<LOQ	<LOD	<LOD	0.00115004	<LOD	0.00104267	0.00133087	0.00574832	0.00535013	0.00824374	<LOQ	<LOQ	<LOQ	0.000551597	0.000529044	0.000447593	8.95426e-05	<LOD	<LOD	<LOD	<LOQ	0.0178664	0.0129091	<LOD	0.00722766	0.00361123	0.00796334	<LOD	0.0111961	0.000789039	<LOD	0.0103172	<LOD	0.00205669	<LOD	0.00856959	<LOD	0.00433141	<LOD	<LOD	<LOD
Roots_AM_WT_10 wpi-2-5	Roots	AM	80	WT	10	2-5	0.398777	0.00996442	0.00031231	<LOQ	<LOD	0.00100407	<LOD	0.00109916	0.00134144	0.00576261	0.0051415	0.0100297	<LOQ	<LOQ	0.00347693	0.000634815	0.000480586	0.000422229	0.000143357	<LOD	<LOD	<LOD	<LOQ	0.00833798	0.00494224	<LOD	0.00263115	0.00384898	0.0442638	<LOD	0.0131105	0.00100903	<LOD	0.00837582	<LOD	0.00348901	<LOD	0.00511161	<LOD	0.0284441	<LOD	<LOD	<LOD
Roots_AM_WT_10 wpi-2-6	Roots	AM	80	WT	10	2-6	0.43509	0.0104249	<LOQ	4.28263e-05	<LOD	0.00175821	<LOD	0.000999822	0.00129836	0.00877601	0.00624219	0.0119103	<LOQ	<LOQ	<LOQ	0.000729149	0.000411566	0.000493993	0.000104794	<LOD	<LOD	<LOD	<LOD	0.0268388	0.0336148	<LOD	0.0018949	0.00420171	0.00261599	<LOD	0.0174601	<LOQ	<LOD	0.00477469	<LOD	0.00312424	<LOD	0.0115659	<LOD	0.0180798	<LOD	<LOD	<LOD
Roots_AM_WT_10 wpi-3-1	Roots	AM	84.6667	WT	10	3-1	0.281475	<LOQ	<LOQ	<LOD	<LOD	0.00299059	<LOD	0.00209198	0.00126469	0.0132589	0.00423055	0.0160127	<LOQ	<LOD	<LOQ	0.000765185	0.000706933	0.000564885	0.000123234	<LOD	<LOD	<LOD	<LOQ	0.00436707	0.00141478	<LOD	0.00317727	0.00614372	0.0193313	<LOD	0.0093793	<LOD	<LOD	0.00296938	<LOD	0.00116133	<LOD	0.00267576	<LOD	0.00109999	<LOD	<LOD	<LOD
Roots_AM_WT_10 wpi-3-2	Roots	AM	84.6667	WT	10	3-2	0.329673	0.00742387	<LOD	<LOD	<LOD	0.00219487	<LOD	0.000975689	0.00146168	0.0101185	0.00426129	0.0132655	<LOQ	<LOQ	0.00418366	0.000725751	0.000644422	0.000538465	0.000173067	<LOD	<LOD	<LOD	<LOQ	0.00681299	0.00868045	<LOD	0.00436754	0.00423799	0.003559	<LOD	0.0124202	<LOD	<LOD	0.00644514	<LOD	0.00301871	<LOD	0.00987589	<LOD	0.0216512	<LOD	<LOD	<LOD
Roots_AM_WT_10 wpi-3-3	Roots	AM	84.6667	WT	10	3-3	0.446066	0.00978396	<LOD	<LOD	<LOD	0.00186308	<LOD	0.00136895	0.00149988	0.0124587	0.00343166	0.0126783	<LOQ	<LOD	<LOQ	0.000847981	0.000505292	0.00052568	0.000115379	<LOD	<LOD	<LOD	<LOQ	0.00284772	<LOQ	<LOD	0.00262192	0.00526069	0.00203058	<LOD	0.0106796	<LOD	<LOD	0.00473197	<LOD	0.00195559	<LOD	0.00204771	<LOD	0.00128764	<LOD	<LOD	<LOD
Roots_AM_WT_10 wpi-3-4	Roots	AM	84.6667	WT	10	3-4	0.32111	0.0113652	<LOQ	<LOD	<LOD	0.00215201	<LOD	0.00140824	0.00135336	0.0133086	0.00195743	0.0110962	<LOQ	<LOD	<LOQ	0.000664209	0.000573338	0.000637544	0.000161209	<LOD	<LOD	<LOD	<LOD	0.00372382	0.002234	<LOD	0.00289743	0.00468026	<LOQ	<LOD	0.0105486	<LOQ	<LOD	0.00739432	<LOD	0.00255014	<LOD	0.00231904	<LOD	0.000408389	<LOD	<LOD	<LOD
Roots_AM_WT_10 wpi-3-5	Roots	AM	84.6667	WT	10	3-5	0.40136	<LOQ	<LOD	<LOQ	<LOD	0.00147378	<LOD	0.000701461	0.00169151	0.0105177	0.00192851	0.0119736	<LOQ	<LOD	<LOQ	0.000846758	0.000616475	0.000420154	0.000133207	<LOD	<LOD	<LOD	<LOD	0.00401161	0.00123231	<LOD	0.00325175	0.00349941	0.0108652	<LOD	0.0121209	<LOD	<LOD	0.00217871	<LOD	0.00276384	<LOD	0.00406244	<LOD	0.0169088	<LOD	<LOD	<LOD
Roots_AM_WT_10 wpi-3-6	Roots	AM	84.6667	WT	10	3-6	0.384669	0.0130076	0.000494022	3.53046e-05	<LOD	0.00178917	<LOD	0.00294775	0.0012739	0.0122066	0.00239804	0.0150509	<LOQ	<LOQ	<LOD	0.00208289	0.00115023	0.000813544	0.000280725	<LOD	<LOD	<LOD	<LOQ	0.00869241	0.00785328	<LOD	0.0410854	0.0085132	0.107167	<LOD	0.0127345	0.00688475	<LOD	0.00478623	<LOD	0.00391553	<LOD	0.0141833	<LOD	0.0956542	<LOD	<LOD	<LOD
Roots_Control_WT_2 wpi-1-1	Roots	Control	0	WT	2	1-1	<LOD	<LOQ	<LOD	<LOD	<LOD	<LOD	<LOD	<LOQ	0.00140585	0.000283596	0.00201071	0.00810575	<LOD	<LOQ	<LOD	0.000633216	0.000588908	<LOQ	<LOQ	<LOD	<LOD	<LOD	<LOQ	0.0374615	0.00408325	<LOD	0.00178515	0.000940194	0.00631524	<LOD	0.00664302	<LOD	<LOD	0.000223272	<LOD	0.00150597	<LOD	0.00352589	<LOD	0.0157356	<LOD	<LOD	<LOD
Roots_Control_WT_2 wpi-1-2	Roots	Control	0	WT	2	1-2	<LOD	<LOD	<LOD	<LOD	<LOD	0.000586142	<LOD	0.000525874	0.000649206	0.000164399	0.00294605	0.0125478	<LOD	<LOD	<LOD	0.000583608	0.000407898	0.000418691	5.3319e-05	<LOD	<LOD	<LOD	<LOQ	0.0660512	0.0160281	<LOD	0.00247858	0.00121183	0.0643823	<LOD	0.0122458	0.00199865	<LOD	0.000456823	<LOD	0.00123749	<LOD	0.00550282	<LOD	0.103203	<LOD	<LOD	<LOD
Roots_Control_WT_2 wpi-1-3	Roots	Control	0	WT	2	1-3	<LOD	<LOD	<LOD	<LOQ	<LOD	<LOD	<LOD	0.000595816	0.000776027	0.000226362	<LOQ	0.00111951	<LOD	<LOQ	<LOD	0.000255187	<LOQ	<LOQ	0.000135159	<LOD	<LOD	<LOD	<LOQ	0.00346347	<LOQ	<LOD	0.00158415	0.000889749	0.000681534	<LOD	0.00397177	<LOD	<LOD	<LOD	<LOD	0.000670189	<LOD	0.000783964	<LOD	0.00680111	<LOD	<LOD	<LOD
Roots_Control_WT_2 wpi-2-1	Roots	Control	0	WT	2	2-1	<LOD	<LOQ	<LOD	<LOD	<LOD	0.000635869	<LOD	0.000604343	0.00103865	0.000262618	0.0010124	0.00318063	<LOD	<LOQ	<LOD	0.000450773	0.000924378	0.000315576	5.37881e-05	<LOD	<LOD	<LOD	<LOQ	0.0133861	0.00253004	<LOD	0.00235406	0.0012778	0.00190841	<LOD	0.00296942	<LOD	<LOD	0.000600948	<LOD	0.00119259	<LOD	0.00168781	<LOD	0.011555	<LOD	<LOD	<LOD
Roots_Control_WT_2 wpi-2-2	Roots	Control	0	WT	2	2-2	<LOD	<LOD	<LOD	7.16199e-05	<LOD	0.00209472	<LOD	0.00195895	0.000932107	0.000915183	0.00388794	0.0146209	<LOD	<LOQ	<LOD	0.00110999	0.000957021	0.00130684	<LOQ	<LOD	<LOD	<LOD	<LOQ	0.080235	0.0228858	<LOD	0.00339126	0.00777168	0.059724	<LOD	0.00751208	<LOQ	<LOQ	0.000254746	<LOD	0.00473905	<LOD	0.00579056	<LOD	0.0593116	<LOD	<LOD	<LOD
Roots_Control_WT_2 wpi-2-3	Roots	Control	0	WT	2	2-3	<LOD	<LOQ	<LOD	<LOQ	<LOD	<LOQ	<LOD	0.00063467	0.00125969	0.000311676	0.00141426	0.00848437	<LOD	<LOQ	<LOD	0.000489241	0.000364299	<LOQ	7.92119e-05	<LOD	<LOD	<LOD	<LOQ	0.0243146	0.011435	<LOD	0.0016211	0.00128967	0.00612278	<LOD	0.00544801	<LOQ	<LOD	0.000164659	<LOD	0.00123683	<LOD	0.00192204	<LOD	0.0436422	<LOD	<LOD	<LOD
Roots_Control_WT_2 wpi-3-1	Roots	Control	0	WT	2	3-1	<LOD	<LOD	<LOD	<LOQ	<LOD	<LOQ	<LOD	0.000898046	0.00105078	0.000452057	0.00194118	0.00882703	<LOD	<LOD	<LOD	0.000954541	0.000856853	<LOQ	0.000180274	<LOD	<LOD	<LOD	<LOQ	0.0530792	0.0253696	<LOD	0.0025353	0.00164169	0.115145	<LOD	0.00841831	0.00229338	<LOD	0.000160904	<LOD	0.0025294	<LOD	0.0090396	<LOD	0.256735	<LOD	<LOD	<LOQ
Roots_Control_WT_2 wpi-3-2	Roots	Control	0	WT	2	3-2	<LOD	<LOQ	<LOD	<LOD	<LOD	<LOQ	<LOD	0.000362568	0.000670148	0.000163665	0.00238574	0.0262661	<LOD	<LOQ	<LOD	0.000350987	0.00104164	<LOQ	0.000112279	<LOD	<LOD	<LOD	<LOQ	0.167116	0.0278298	<LOD	0.00220485	0.0013002	0.00392323	<LOD	0.00814175	<LOQ	<LOD	0.000400792	<LOD	0.0043536	<LOD	0.00961782	<LOD	0.115883	<LOD	<LOD	<LOD
Roots_Control_WT_2 wpi-3-3	Roots	Control	0	WT	2	3-3	<LOD	<LOQ	<LOD	5.04429e-05	<LOD	<LOQ	<LOD	0.000406566	0.00103702	0.000377105	0.00115279	0.00163817	<LOD	<LOD	<LOD	0.000560628	0.000764805	<LOQ	<LOQ	<LOD	<LOD	<LOD	<LOD	0.00776909	0.0024901	<LOD	0.00471011	0.00159037	0.00787596	<LOD	0.00359609	<LOD	<LOD	0.000199836	<LOD	0.00103244	<LOD	0.00122117	<LOD	0.00460586	<LOD	<LOD	<LOD
Roots_Control_WT_4 wpi-1-1	Roots	Control	0	WT	4	1-1	0.28583	0.00507066	<LOD	2.81906e-05	<LOQ	0.000395621	<LOD	0.000621724	0.000579092	0.000250802	0.00256885	0.0029884	<LOQ	<LOQ	<LOD	0.000343043	0.000490483	0.000407605	5.59305e-05	<LOD	<LOD	<LOD	<LOQ	0.00421248	0.0044092	<LOD	0.00413726	0.00152859	0.00732895	<LOD	0.00651614	0.00130705	<LOD	0.00129121	<LOD	0.00135194	<LOD	0.0012399	<LOD	0.0182146	<LOD	<LOD	<LOD
Roots_Control_WT_4 wpi-1-2	Roots	Control	0	WT	4	1-2	0.197399	<LOQ	<LOD	<LOD	0.000967932	<LOQ	<LOD	0.000466462	0.00051849	0.000291445	0.00269341	0.00143086	<LOQ	<LOQ	<LOD	0.000313846	0.000271393	0.000419727	2.7557e-05	<LOD	<LOD	<LOD	<LOQ	0.0038779	0.00119314	<LOD	0.00281606	0.00147416	0.0025118	<LOD	0.00440642	0.000709338	<LOD	0.000320682	<LOD	0.00155199	<LOD	0.00140236	<LOD	0.00464719	<LOD	<LOD	<LOD
Roots_Control_WT_4 wpi-1-3	Roots	Control	0	WT	4	1-3	0.243341	<LOQ	<LOD	2.81697e-05	<LOD	0.000804582	<LOD	0.000889586	0.000687356	0.00045873	0.00503125	0.00745526	<LOD	<LOQ	<LOD	0.000625264	0.000463232	0.000512049	8.25489e-05	<LOD	<LOD	<LOD	<LOD	0.0446901	0.0594735	<LOD	0.011905	0.00198719	0.106957	<LOD	0.00984879	0.00480012	<LOD	0.001734	<LOD	0.00262859	<LOD	0.00628818	<LOD	0.130938	<LOD	<LOD	<LOD
Roots_Control_WT_4 wpi-2-1	Roots	Control	0	WT	4	2-1	0.121366	0.00426636	<LOD	<LOQ	<LOQ	0.000250023	<LOD	0.000783751	0.000346119	0.000311558	0.00317868	0.00467843	<LOQ	<LOD	<LOD	0.000491566	0.00040589	0.000432816	5.28773e-05	<LOD	<LOD	<LOD	<LOQ	0.00661749	0.0032966	<LOD	0.00450763	0.00225374	0.0339595	<LOD	0.00958116	0.00216811	<LOD	0.00182067	<LOD	0.00234329	<LOD	0.00183147	<LOD	0.0304567	<LOD	<LOD	<LOD
Roots_Control_WT_4 wpi-2-2	Roots	Control	0	WT	4	2-2	0.107096	<LOQ	<LOD	<LOD	<LOD	0.000432746	<LOD	0.0011065	0.000322322	0.000290081	0.00128486	0.00504823	<LOQ	<LOD	<LOD	0.000282934	0.000324565	0.00032819	4.78304e-05	<LOD	<LOD	<LOD	<LOQ	0.00762245	0.00313928	<LOD	0.0195702	0.00171284	0.034898	<LOD	0.00517957	0.00388256	<LOQ	0.00163448	<LOD	0.00109667	<LOD	0.0015168	<LOD	0.0104121	<LOD	<LOD	<LOD
Roots_Control_WT_4 wpi-2-3	Roots	Control	0	WT	4	2-3	0.145983	<LOQ	<LOD	4.31566e-05	<LOD	0.0016308	<LOD	0.00211952	0.00123358	0.00110794	0.0124277	0.0326233	0.000782595	0.000675605	<LOD	0.0012131	0.00148905	0.00210705	0.000707964	<LOD	<LOQ	<LOD	<LOQ	0.136255	0.185244	<LOD	0.0155105	0.00520803	0.298143	<LOD	0.0189793	0.0756214	0.000213553	0.00252435	<LOD	0.022627	<LOD	0.0170048	<LOD	0.45912	<LOD	<LOD	<LOD
Roots_Control_WT_4 wpi-3-1	Roots	Control	0	WT	4	3-1	0.142116	0.00795195	<LOD	<LOQ	<LOQ	0.000641517	<LOD	0.000459928	0.00122226	0.000279126	0.00660703	0.0160249	<LOQ	<LOQ	<LOD	0.00056854	0.000299368	0.00056133	0.000121137	<LOD	<LOD	<LOD	<LOQ	0.0347665	0.0457616	<LOD	0.00160817	0.00214145	0.009208	<LOD	0.0112233	0.00269369	<LOQ	0.00470923	<LOD	0.00467111	<LOD	0.00781196	<LOD	0.070675	<LOD	<LOD	<LOD
Roots_Control_WT_4 wpi-3-2	Roots	Control	0	WT	4	3-2	0.121339	0.00494197	<LOD	<LOQ	<LOQ	0.000774593	<LOD	0.00086259	0.000471643	0.000315894	0.00224472	0.00592106	<LOQ	<LOQ	<LOD	0.000420014	0.000416551	0.000486813	3.88802e-05	<LOD	<LOD	<LOD	<LOQ	0.00505559	0.0043813	<LOD	0.00445928	0.00198838	0.033107	<LOD	0.00502779	0.00636604	<LOD	0.00125618	<LOD	0.00216487	<LOD	0.00132186	<LOD	0.0117113	<LOD	<LOD	<LOD
Roots_Control_WT_4 wpi-3-3	Roots	Control	0	WT	4	3-3	0.124613	<LOQ	<LOD	<LOD	<LOD	<LOQ	<LOD	0.000524602	0.000808229	0.000425169	0.00301934	0.00279877	<LOQ	<LOD	<LOD	0.000489533	0.000380695	0.000335081	4.58391e-05	<LOD	<LOD	<LOD	<LOD	0.00568657	0.00559932	<LOD	0.00276662	0.00218999	0.0394836	<LOD	0.00733946	0.00352072	<LOD	0.000475897	<LOD	0.00214484	<LOD	0.00265776	<LOD	0.0247046	<LOD	<LOD	<LOD
Roots_Control_WT_6 wpi-1-1	Roots	Control	0	WT	6	1-1	0.159964	0.00451889	0.000196896	<LOD	<LOD	0.000636403	<LOD	0.000384093	0.000431256	0.000322668	0.00222313	0.00389673	<LOQ	<LOQ	<LOQ	0.00042186	0.000218998	0.000418649	2.81144e-05	<LOD	<LOD	<LOD	<LOQ	0.00812528	0.00224661	<LOD	0.00098572	0.00221621	0.00121946	<LOD	0.00824719	0.000733549	<LOQ	0.00105492	<LOD	0.00132728	<LOD	0.00160946	<LOD	0.00574836	<LOD	<LOD	<LOD
Roots_Control_WT_6 wpi-1-2	Roots	Control	0	WT	6	1-2	0.161248	0.00419022	<LOQ	<LOQ	<LOD	0.000573024	<LOD	0.000470944	0.000415906	0.000366725	0.00280936	0.00428427	<LOQ	<LOQ	<LOQ	0.000477028	0.000279929	0.000448293	4.95267e-05	<LOD	<LOD	<LOD	<LOQ	0.00579994	0.00402636	<LOD	0.00244738	0.00270168	0.00504	<LOD	0.00804696	0.00130167	<LOD	0.00731632	<LOD	0.00325886	<LOD	0.0021857	<LOD	0.0100154	<LOD	<LOD	<LOD
Roots_Control_WT_6 wpi-1-3	Roots	Control	0	WT	6	1-3	0.140567	0.00353599	<LOD	<LOD	<LOD	0.000466535	<LOD	0.000583391	0.000623868	0.000366283	0.00238358	0.0036741	<LOQ	<LOQ	<LOQ	0.000428346	0.000308143	0.000360009	5.69961e-05	<LOD	<LOD	<LOD	<LOQ	0.00682274	0.0123162	<LOD	0.00201978	0.00270821	0.00378033	<LOD	0.00641475	0.00067318	<LOD	0.00185193	<LOD	0.00179199	<LOD	0.00172122	<LOD	0.0157929	<LOD	<LOD	<LOD
Roots_Control_WT_6 wpi-2-1	Roots	Control	0	WT	6	2-1	0.197724	0.00471021	<LOQ	<LOD	<LOD	0.000371897	<LOD	0.000429182	0.00063857	0.000420644	0.00313035	0.0046337	<LOQ	<LOQ	<LOQ	0.000405763	0.00034969	0.000429175	5.57495e-05	<LOD	<LOD	<LOD	<LOQ	0.00595011	0.0049503	<LOD	0.00133301	0.00214322	0.00169124	<LOD	0.00790899	0.00321206	<LOD	0.00108328	<LOD	0.00157797	<LOD	0.0017776	<LOD	0.00330252	<LOD	<LOD	<LOD
Roots_Control_WT_6 wpi-2-2	Roots	Control	0	WT	6	2-2	0.179146	0.00342856	0.000145796	<LOQ	<LOD	0.00100715	<LOD	0.000534792	0.000497692	0.000465044	0.00224772	0.00356971	0.000443171	<LOQ	<LOQ	0.000432695	0.000372176	0.000457227	3.18518e-05	<LOD	<LOD	<LOD	<LOQ	0.00791569	0.00516142	<LOD	0.00349664	0.00242219	0.00549986	<LOD	0.00765937	0.00049936	<LOQ	0.00659839	<LOD	0.00275822	<LOD	0.00218645	<LOD	0.00777566	<LOD	<LOD	<LOD
Roots_Control_WT_6 wpi-2-3	Roots	Control	0	WT	6	2-3	0.17047	0.00387261	0.000158862	<LOQ	<LOD	0.00062692	<LOD	0.000414992	0.00052314	0.000420471	0.00349318	0.00487071	0.000585058	<LOQ	<LOQ	0.000496364	0.000215638	0.000385993	8.92055e-05	<LOD	<LOD	<LOD	<LOQ	0.00996045	0.00862557	<LOD	0.00137126	0.002672	0.00107109	<LOD	0.0093607	0.000893876	<LOQ	0.0247034	<LOD	0.00739527	<LOD	0.00260445	<LOD	0.00811028	<LOD	<LOD	<LOD
Roots_Control_WT_6 wpi-3-1	Roots	Control	0	WT	6	3-1	0.205377	0.00353345	<LOQ	<LOD	<LOD	0.000642849	<LOD	0.000579597	0.000599498	0.000456293	0.00248816	0.00438416	0.00051315	<LOQ	<LOQ	0.000488143	0.000311323	0.000559947	5.81576e-05	<LOD	<LOD	<LOD	<LOQ	0.00577171	0.00126128	<LOD	0.00421351	0.00316705	0.002783	<LOD	0.00800044	0.00114414	<LOD	0.00278903	<LOD	0.00172537	<LOD	0.00138148	<LOD	0.0068977	<LOD	<LOD	<LOD
Roots_Control_WT_6 wpi-3-2	Roots	Control	0	WT	6	3-2	0.223787	0.00416518	<LOD	<LOD	<LOD	0.000888561	<LOD	0.000499815	0.000896162	0.000495258	0.00463369	0.00354216	<LOQ	<LOD	<LOQ	0.000604069	0.000397271	0.00059358	4.95122e-05	<LOD	<LOD	<LOD	<LOQ	0.0070375	0.00385971	<LOD	0.0019791	0.00318709	0.00128251	<LOD	0.00906177	0.00112961	<LOD	0.000757566	<LOD	0.00141926	<LOD	0.00200752	<LOD	0.00496123	<LOD	<LOD	<LOD
Roots_Control_WT_6 wpi-3-3	Roots	Control	0	WT	6	3-3	0.203544	0.00738774	<LOD	<LOQ	<LOD	0.000630441	<LOD	0.000732306	0.000875198	0.000616931	0.00211492	0.0066797	<LOQ	<LOQ	<LOQ	0.000784724	0.000448605	0.000430785	9.54774e-05	<LOD	<LOD	<LOD	<LOD	0.0145335	0.00399295	<LOQ	0.00159525	0.00691878	0.0146144	<LOD	0.00852996	0.00110353	<LOD	0.000692262	<LOD	0.00402907	<LOD	0.00319572	<LOD	0.0687911	<LOD	<LOD	<LOD
Roots_Control_WT_8 wpi-1-1	Roots	Control	0	WT	8	1-1	0.176122	0.00557196	0.000181925	<LOD	<LOD	0.000780434	<LOD	0.0004291	0.000811251	0.00055419	0.0118078	0.00773917	<LOQ	<LOQ	<LOQ	0.000570969	0.000402258	0.000716001	9.43745e-05	<LOD	<LOD	<LOD	<LOQ	0.0364031	0.0238797	<LOD	0.0011945	0.00327789	0.019599	<LOD	0.0153754	0.00260429	<LOD	0.00216858	<LOD	0.00505015	<LOD	0.00790528	<LOD	0.0936221	<LOD	<LOD	<LOD
Roots_Control_WT_8 wpi-1-2	Roots	Control	0	WT	8	1-2	0.138683	0.00587563	<LOD	<LOD	<LOD	0.00109372	<LOD	0.000586299	0.000722788	0.00053832	0.0043342	0.00331524	<LOQ	<LOD	<LOQ	0.000490485	0.000263816	0.000370047	6.45686e-05	<LOD	<LOD	<LOD	<LOD	0.00823844	0.00664145	<LOD	0.00178192	0.0033667	0.00140119	<LOD	0.00951198	<LOQ	<LOD	0.00448682	<LOD	0.00331142	<LOD	0.0025553	<LOD	0.00686548	<LOD	<LOD	<LOD
Roots_Control_WT_8 wpi-1-3	Roots	Control	0	WT	8	1-3	0.234296	0.00429612	<LOQ	<LOD	<LOD	0.000900378	<LOD	0.000543408	0.000618088	0.000493235	0.00413522	0.0024887	<LOQ	<LOD	<LOQ	0.000346907	0.00020258	0.000352004	4.15948e-05	<LOD	<LOD	<LOD	<LOD	0.00510526	0.00273625	<LOD	0.00124122	0.0022472	0.000897245	<LOD	0.0103876	<LOQ	<LOD	0.00227734	<LOD	0.00151913	<LOD	0.0025664	<LOD	0.00420982	<LOD	<LOD	<LOD
Roots_Control_WT_8 wpi-2-1	Roots	Control	0	WT	8	2-1	0.183992	0.00292751	0.000169874	<LOQ	<LOQ	0.00079844	<LOD	0.000497101	0.00038831	0.000415554	0.00620864	0.00380905	0.000527939	<LOQ	0.00111578	0.000606196	0.000270268	0.000735222	2.76258e-05	<LOD	<LOD	<LOD	<LOQ	0.00654409	0.0014385	<LOD	0.00174391	0.00310416	0.00302775	<LOD	0.00774737	0.000768696	<LOD	0.000721914	<LOD	0.00132269	<LOD	0.0014061	<LOD	0.00212309	<LOD	<LOD	<LOD
Roots_Control_WT_8 wpi-2-2	Roots	Control	0	WT	8	2-2	0.215531	0.00497617	<LOD	<LOQ	<LOD	0.000712618	<LOD	0.000402944	0.000681053	0.000324723	0.00263754	0.0055614	<LOQ	<LOQ	0.00102074	0.00053855	0.00036675	0.000589464	8.88463e-05	<LOD	<LOD	<LOD	<LOD	0.00936653	0.00761662	<LOD	0.0034998	0.00236627	0.011705	<LOD	0.00804126	0.00169119	<LOD	0.00219973	<LOD	0.00226535	<LOD	0.00352529	<LOD	0.0164668	<LOD	<LOD	<LOD
Roots_Control_WT_8 wpi-2-3	Roots	Control	0	WT	8	2-3	0.284645	0.00478652	0.000157175	<LOD	<LOQ	0.000845242	<LOD	0.000494874	0.00072649	0.000363909	0.00693136	0.00578427	<LOQ	<LOQ	0.00143725	0.000467713	0.000283775	0.00065156	0.00010583	<LOD	<LOD	<LOD	<LOD	0.0221194	0.0173096	<LOD	0.00233151	0.00340849	0.00558323	<LOD	0.0111414	0.000736073	<LOD	0.000715791	<LOD	0.00318379	<LOD	0.00554064	<LOD	0.0244898	<LOD	<LOD	<LOD
Roots_Control_WT_8 wpi-3-1	Roots	Control	0	WT	8	3-1	0.215282	0.00447949	0.000136113	<LOQ	<LOD	0.0010184	<LOD	0.000682154	0.000623726	0.000490354	0.0128941	0.00584578	<LOQ	<LOQ	0.00121885	0.000547084	0.000613694	0.000823911	6.16988e-05	<LOD	<LOD	<LOD	<LOQ	0.0219751	0.0133248	<LOD	0.00195759	0.00343902	0.00909333	<LOD	0.0125205	0.00128312	<LOD	0.00209469	<LOD	0.00319891	<LOD	0.00530913	<LOD	0.00734653	<LOD	<LOD	<LOD
Roots_Control_WT_8 wpi-3-2	Roots	Control	0	WT	8	3-2	0.215241	0.00470695	<LOQ	<LOD	<LOQ	0.000453314	<LOD	0.000617183	0.000739223	0.000384091	0.0109245	0.00327579	<LOQ	<LOQ	0.00285838	0.000888214	0.00041868	0.000696886	4.03141e-05	<LOD	<LOD	<LOD	<LOD	0.00907756	0.00622756	<LOD	0.00133838	0.00522049	0.0146923	<LOD	0.00885313	0.0010429	<LOD	0.00155187	<LOD	0.00362108	<LOD	0.0032844	<LOD	0.0108533	<LOD	<LOD	<LOD
Roots_Control_WT_8 wpi-3-3	Roots	Control	0	WT	8	3-3	0.197615	0.00356643	0.000111863	<LOQ	<LOD	0.000636239	<LOD	0.000697519	0.000415775	0.000426449	0.00743178	0.00544307	<LOQ	<LOQ	<LOQ	0.000622008	0.00044127	0.000508293	4.17599e-05	<LOD	<LOD	<LOD	<LOQ	0.0153845	0.0108434	<LOD	0.00345493	0.0057453	0.0331189	<LOD	0.00737675	0.00277899	<LOD	0.00333015	<LOD	0.00544843	<LOD	0.00455676	<LOD	0.0195271	<LOD	<LOD	<LOD
Roots_Control_WT_10 wpi-1-1	Roots	Control	0	WT	10	1-1	0.222982	0.00520207	<LOQ	<LOD	<LOQ	0.00125622	<LOD	0.000527678	0.000688461	0.000784087	0.00690532	0.00529831	0.000444104	<LOQ	<LOQ	0.000547756	0.000270311	0.000474337	5.37661e-05	<LOD	<LOD	<LOD	<LOD	0.0222363	0.0153542	<LOD	0.00105978	0.00429662	0.00179148	<LOD	0.00959858	0.000530058	<LOQ	0.0046186	<LOD	0.00297783	<LOD	0.00618889	<LOD	0.00762775	<LOD	<LOD	<LOD
Roots_Control_WT_10 wpi-1-2	Roots	Control	0	WT	10	1-2	0.222398	0.00523363	0.000275627	<LOQ	<LOQ	0.00108383	<LOD	0.000785899	0.000656294	0.000767139	0.00524855	0.00553258	0.000355315	<LOQ	<LOQ	0.000689049	0.000220519	0.000591588	9.70521e-05	<LOD	<LOD	<LOD	<LOQ	0.0131647	0.014431	<LOD	0.00899596	0.00483242	0.0372157	<LOD	0.00841635	0.00213184	<LOD	0.00317563	<LOD	0.00265332	<LOD	0.00471129	<LOD	0.0314065	<LOD	<LOD	<LOD
Roots_Control_WT_10 wpi-1-3	Roots	Control	0	WT	10	1-3	0.235346	0.00539801	<LOQ	<LOD	<LOD	0.00109312	<LOD	0.000653288	0.000910897	0.000802691	0.00395465	0.00471963	<LOQ	<LOD	<LOQ	0.000602018	0.000226583	0.000456272	8.47138e-05	<LOD	<LOD	<LOD	<LOD	0.00632108	0.00302927	<LOD	0.00117089	0.0052689	0.000619059	<LOD	0.00799121	0.000466688	<LOD	0.00170545	<LOD	0.00155038	<LOD	0.00303098	<LOD	0.00165548	<LOD	<LOD	<LOD
Roots_Control_WT_10 wpi-2-1	Roots	Control	0	WT	10	2-1	0.214854	0.00511788	<LOQ	1.9521e-05	<LOQ	0.00139823	<LOD	0.000980693	0.000684427	0.000559058	0.00434568	0.00890017	0.000535838	<LOQ	<LOQ	0.000783124	0.000402909	0.000721311	8.41763e-05	<LOD	<LOQ	<LOD	<LOD	0.0207108	0.0154306	<LOD	0.00362291	0.00505202	0.0115904	<LOD	0.0110637	0.000522158	<LOQ	0.0019448	<LOD	0.00371902	<LOD	0.00559557	<LOD	0.0256866	<LOD	<LOD	<LOD
Roots_Control_WT_10 wpi-2-2	Roots	Control	0	WT	10	2-2	0.250767	0.00691822	<LOQ	<LOD	<LOD	0.001054	<LOD	0.000692325	0.000896609	0.000648303	0.00325347	0.0098159	0.000492798	<LOQ	<LOQ	0.000652605	0.000280461	0.000647537	5.99828e-05	<LOD	<LOD	<LOD	<LOQ	0.0154491	0.00766501	<LOD	0.0037731	0.00508938	0.00452032	<LOD	0.0096468	0.000674162	<LOQ	0.00107629	<LOD	0.00274459	<LOD	0.00490697	<LOD	0.0103791	<LOD	<LOD	<LOD
Roots_Control_WT_10 wpi-2-3	Roots	Control	0	WT	10	2-3	0.204774	0.00515023	<LOQ	6.43879e-06	<LOD	0.0012804	<LOD	0.000520616	0.000692086	0.000645888	0.00216591	0.00577827	0.000436725	<LOQ	0.00115416	0.00066462	0.000245193	0.000462921	3.62539e-05	<LOD	<LOD	<LOD	<LOQ	0.00603858	0.00281203	<LOD	0.00111303	0.00494467	0.00107036	<LOD	0.00668363	0.000388189	<LOD	0.00264318	<LOD	0.00182262	<LOD	0.00266618	<LOD	0.00597754	<LOD	<LOD	<LOD
Roots_Control_WT_10 wpi-3-1	Roots	Control	0	WT	10	3-1	0.228644	0.00466536	<LOQ	9.52955e-06	0.000331281	0.00104465	<LOD	0.000542897	0.00049912	0.000846974	0.00630286	0.0037373	0.000379216	<LOQ	<LOQ	0.000561059	0.000241609	0.000520518	3.75018e-05	<LOD	<LOD	<LOD	<LOD	0.00770942	0.0056463	<LOD	0.00135242	0.00498309	0.00703895	<LOD	0.00729847	0.000491193	<LOD	0.00233395	<LOD	0.00190762	<LOD	0.00254953	<LOD	0.00238373	<LOD	<LOD	<LOD
Roots_Control_WT_10 wpi-3-2	Roots	Control	0	WT	10	3-2	0.306415	0.00575461	<LOQ	<LOD	<LOQ	0.00147453	<LOD	0.000850358	0.000533004	0.000819865	0.00665924	0.00630542	0.000396448	<LOQ	<LOQ	0.000752413	0.000391283	0.000599197	6.40737e-05	<LOD	<LOD	<LOD	<LOD	0.00986005	0.00596353	<LOD	0.00463882	0.00436098	0.0337127	<LOD	0.00962373	0.00136212	<LOD	0.00279565	<LOD	0.0019201	<LOD	0.00561937	<LOD	0.0156388	<LOD	<LOD	<LOD
Roots_Control_WT_10 wpi-3-3	Roots	Control	0	WT	10	3-3	0.236827	0.00432231	<LOQ	<LOQ	<LOD	0.0010511	<LOD	0.000673757	0.000606214	0.00059788	0.0036458	0.00429539	0.000648879	<LOQ	<LOD	0.000471552	0.000290455	0.000370241	6.37302e-05	<LOD	<LOD	<LOD	<LOD	0.011175	0.00981066	<LOD	0.00196313	0.00389896	0.00822685	<LOD	0.00698821	0.000479558	<LOQ	0.00240395	<LOD	0.00211646	<LOD	0.00436742	<LOD	0.0188181	<LOD	<LOD	<LOD
Sample_ID	Organ	Treatment	Colonization [%]	Genotype	Harvest [wpi]	BR	1	2	3	5	6	9	10	11	12	14	15	16	17	18	19	20	21	22	23	24	25	26	27	28	29	30	31	32	33	34	35	36	37	38	39	40	41	42	43	44	45	46	47
Shoots_AM_WT_2 wpi-1-1	Shoots	AM	0.666667	WT	2	1-1	0.0858182	<LOD	<LOD	<LOQ	<LOD	<LOD	<LOD	0.000679685	0.0104963	0.000426168	0.00505816	0.00429184	<LOD	<LOQ	0.0797108	0.000827699	0.00190682	<LOQ	0.000210485	<LOD	<LOD	<LOD	<LOQ	0.0530189	0.0450536	<LOD	0.000791243	0.000533123	0.152459	<LOD	0.00208492	0.0047913	<LOD	<LOQ	<LOD	0.00290363	<LOD	0.00366409	<LOD	0.0565392	<LOD	<LOD	<LOD
Shoots_AM_WT_2 wpi-1-2	Shoots	AM	0.666667	WT	2	1-2	0.0712023	<LOQ	<LOD	6.28914e-05	<LOD	<LOQ	<LOD	0.000824199	0.0139319	0.000432886	0.00125069	0.00245563	<LOD	<LOQ	0.0805762	0.00121525	0.00367982	<LOQ	0.000233007	<LOD	<LOD	<LOD	<LOQ	0.117178	0.0278691	<LOD	0.00154177	0.0412388	0.167722	<LOD	0.000639085	0.0035032	<LOD	<LOD	<LOD	0.104288	<LOD	0.00503295	<LOD	0.0534852	<LOD	<LOD	<LOD
Shoots_AM_WT_2 wpi-1-3	Shoots	AM	0.666667	WT	2	1-3	0.0380509	<LOD	<LOD	<LOD	<LOD	0.000624369	<LOD	0.00147468	0.00824202	0.000425647	<LOQ	<LOD	<LOD	<LOQ	0.0620265	0.00162164	0.00223804	<LOQ	0.0001536	<LOD	<LOD	<LOD	<LOQ	0.00941024	0.00801498	<LOD	0.00217446	0.00148898	0.250905	<LOD	<LOQ	0.00211448	<LOD	<LOQ	<LOD	0.00109697	<LOD	0.00103295	<LOD	0.0461313	<LOD	<LOD	<LOD
Shoots_AM_WT_2 wpi-1-4	Shoots	AM	0.666667	WT	2	1-4	0.0306299	<LOD	<LOD	9.10764e-05	<LOD	<LOD	<LOD	0.000685186	0.00936867	0.000235238	0.00086856	<LOQ	<LOD	<LOQ	0.0950076	0.00110094	0.0023651	<LOQ	8.6717e-05	<LOD	<LOD	<LOD	<LOQ	0.00571094	0.00556864	<LOD	0.00088024	0.000818225	0.0956191	<LOD	0.000337644	0.00165964	<LOD	<LOQ	<LOD	0.000812611	<LOD	0.00079979	<LOD	0.0218527	<LOD	<LOD	<LOD
Shoots_AM_WT_2 wpi-1-5	Shoots	AM	0.666667	WT	2	1-5	0.0384382	<LOQ	<LOD	5.08554e-05	<LOD	8.17911e-05	<LOD	0.000388176	0.00672903	0.000140192	<LOQ	<LOQ	<LOD	<LOQ	0.0706452	0.000425626	0.00184782	<LOQ	0.000103724	<LOD	<LOD	<LOD	<LOQ	0.00522309	0.00501604	<LOD	<LOQ	0.000314774	0.0418393	<LOD	0.000214702	<LOD	<LOD	<LOQ	<LOD	0.00069732	<LOD	0.000379639	<LOD	0.0205016	<LOD	<LOD	<LOD
Shoots_AM_WT_2 wpi-1-6	Shoots	AM	0.666667	WT	2	1-6	0.16043	<LOQ	<LOD	<LOD	<LOD	<LOQ	<LOD	0.000903214	0.0117787	0.000456269	<LOQ	<LOQ	<LOD	<LOQ	0.0909909	0.00139747	0.00273227	<LOQ	<LOQ	<LOD	<LOD	<LOD	<LOQ	0.0206195	0.00508278	<LOD	<LOQ	0.000958007	0.346702	<LOD	0.00126586	<LOD	<LOQ	<LOQ	<LOD	0.00186489	<LOD	0.00215581	<LOD	0.0567192	<LOD	<LOD	<LOD
Shoots_AM_WT_2 wpi-2-1	Shoots	AM	0.666667	WT	2	2-1	0.143116	<LOD	<LOD	0.000204935	<LOD	0.00249819	<LOD	0.00386587	0.0213434	0.00119228	0.00547273	0.0132861	<LOD	<LOQ	0.113428	0.00440911	0.0033602	0.00140738	0.00021458	<LOD	<LOD	<LOD	<LOQ	0.199097	0.0765735	<LOD	0.00322609	0.0038602	1.36078	<LOD	0.00400011	0.0133413	<LOD	<LOQ	<LOD	0.00496313	<LOD	0.0122978	<LOD	0.260853	<LOD	<LOD	<LOD
Shoots_AM_WT_2 wpi-2-2	Shoots	AM	0.666667	WT	2	2-2	0.0288972	<LOQ	<LOD	3.98344e-05	<LOD	<LOD	<LOD	0.000538528	0.00506469	0.000155808	<LOQ	<LOD	<LOD	<LOQ	0.0388899	0.000849781	0.0017203	<LOQ	4.66654e-05	<LOD	<LOD	<LOD	<LOQ	0.00518338	0.00551242	<LOD	0.000653701	0.000420839	0.114771	<LOD	0.000153265	0.00179687	<LOD	<LOQ	<LOD	0.000531075	<LOD	0.000679658	<LOD	0.0455245	<LOD	<LOD	<LOD
Shoots_AM_WT_2 wpi-2-3	Shoots	AM	0.666667	WT	2	2-3	0.0855278	<LOQ	<LOD	8.59854e-05	<LOD	<LOQ	<LOD	0.00273506	0.0144952	0.000576917	<LOD	<LOQ	<LOD	<LOQ	0.0749536	0.00186079	0.00251331	0.000840647	9.47728e-05	<LOD	<LOD	<LOD	<LOD	0.0112454	0.00627089	<LOD	0.00245917	0.00263644	0.331689	<LOD	<LOD	0.00232599	<LOD	<LOD	<LOD	0.00186151	<LOD	0.00179987	<LOD	0.0412887	<LOD	<LOD	<LOD
Shoots_AM_WT_2 wpi-2-4	Shoots	AM	0.666667	WT	2	2-4	0.135025	<LOD	<LOD	2.81423e-05	<LOD	<LOQ	<LOD	0.00154848	0.0280134	0.000380242	<LOD	<LOD	<LOD	<LOQ	0.114539	0.00141665	0.00263903	<LOQ	0.0002071	<LOD	<LOD	<LOD	<LOQ	0.00612321	0.00869268	<LOD	<LOQ	0.00104991	0.176888	<LOD	0.000739402	<LOQ	<LOD	<LOD	<LOD	<LOQ	<LOD	0.000876261	<LOD	0.0752785	<LOD	<LOD	<LOD
Shoots_AM_WT_2 wpi-2-5	Shoots	AM	0.666667	WT	2	2-5	0.0493611	<LOD	<LOD	9.25541e-05	<LOD	<LOQ	<LOD	0.00291911	0.00986494	0.000519539	<LOQ	<LOQ	<LOD	<LOQ	0.0675701	0.00214018	0.00240651	0.00132202	0.000117483	<LOD	<LOD	<LOD	<LOQ	0.0168561	0.00535594	<LOD	0.00486539	0.00372869	0.160965	<LOD	<LOQ	<LOQ	<LOD	<LOQ	<LOD	0.0019522	<LOD	0.00143745	<LOD	0.0291936	<LOD	<LOD	<LOD
Shoots_AM_WT_2 wpi-2-6	Shoots	AM	0.666667	WT	2	2-6	0.055413	<LOQ	<LOD	<LOD	<LOD	0.00273006	<LOD	0.0103066	0.0162258	0.00385807	0.00217224	0.0170798	<LOD	<LOQ	0.0725743	0.00659305	0.00265479	0.00287715	0.00046892	<LOD	<LOD	<LOD	<LOQ	0.0439076	0.0116606	<LOD	0.0138282	0.0134936	1.32297	<LOD	0.000506595	0.028097	<LOD	<LOQ	<LOD	0.00490295	<LOD	0.00715819	<LOD	0.254308	<LOD	<LOD	<LOD
Shoots_AM_WT_2 wpi-3-1	Shoots	AM	0.333333	WT	2	3-1	0.231397	0.0503227	<LOD	0.000507139	<LOD	0.0125468	<LOD	0.0247496	0.0158913	0.00722557	0.0164593	0.0602345	<LOD	<LOQ	0.105473	0.0222359	0.00720187	0.00663193	0.00274989	<LOD	<LOD	<LOD	<LOQ	0.325357	0.110806	<LOD	0.0483396	0.0722159	3.8295	<LOD	0.0263987	0.0726167	<LOD	<LOQ	<LOD	0.034164	<LOD	0.0439086	<LOD	0.652417	<LOD	<LOD	0.00114534
Shoots_AM_WT_2 wpi-3-2	Shoots	AM	0.333333	WT	2	3-2	0.0559921	<LOD	<LOD	<LOQ	<LOD	0.00331413	<LOD	0.00451735	0.00724895	0.00107639	<LOD	<LOQ	<LOD	<LOQ	0.0826435	0.00279813	0.00271187	0.00130887	0.000153147	<LOD	<LOD	<LOD	<LOQ	0.0512657	0.00802321	<LOD	0.00589714	0.00621435	0.385205	<LOD	<LOD	0.0106735	<LOD	<LOD	<LOD	0.00455647	<LOD	0.0053007	<LOD	0.161316	<LOD	<LOD	<LOQ
Shoots_AM_WT_2 wpi-3-4	Shoots	AM	0.333333	WT	2	3-4	0.040815	<LOQ	<LOD	<LOD	<LOD	0.00107702	<LOD	0.00276435	0.00806372	0.000692073	<LOD	<LOQ	<LOD	<LOQ	0.0959505	0.00146166	0.00267892	0.000847343	0.000102336	<LOD	<LOD	<LOD	<LOQ	0.013962	0.00734456	<LOD	0.00279218	0.00270512	0.289001	<LOD	<LOD	0.00324339	<LOD	<LOD	<LOD	0.00150738	<LOD	0.0012564	<LOD	0.0467236	<LOD	<LOD	<LOD
Shoots_AM_WT_2 wpi-3-5	Shoots	AM	0.333333	WT	2	3-5	0.156361	<LOQ	<LOD	0.000153712	<LOD	<LOD	<LOD	0.00222721	0.0106149	0.000295792	<LOQ	0.00237424	<LOD	<LOQ	0.123053	0.00199868	0.00258497	<LOQ	0.000291311	<LOD	<LOD	<LOD	<LOQ	0.0105113	0.00324134	<LOD	0.00147656	0.00262841	0.177812	<LOD	0.00053893	0.00438235	<LOD	<LOD	<LOD	0.00174208	<LOD	0.00280205	<LOD	0.0480132	<LOD	<LOD	<LOD
Shoots_AM_WT_2 wpi-3-6	Shoots	AM	0.333333	WT	2	3-6	0.0239645	<LOQ	<LOD	<LOD	<LOD	<LOQ	<LOD	0.00106784	0.00709358	0.000426458	<LOD	0.000523327	<LOD	<LOQ	0.0424181	0.00143141	0.00185254	0.000496814	0.000132182	<LOD	<LOD	<LOD	<LOQ	0.00960757	0.00309007	<LOD	0.000537558	0.00141113	0.235364	<LOD	<LOQ	0.00202359	<LOD	<LOD	<LOD	0.000665936	<LOD	0.000686257	<LOD	0.0568857	<LOD	<LOD	0.000353518
Shoots_AM_WT_4 wpi-1-1	Shoots	AM	10	WT	4	1-1	0.0639394	<LOQ	<LOD	<LOD	<LOD	0.00337293	<LOD	0.0135538	0.0114816	0.00420786	0.000912213	0.0175098	<LOQ	<LOQ	0.0728351	0.0121535	0.00406142	0.00329648	0.000290808	<LOD	<LOQ	<LOD	<LOQ	0.0306962	0.0144457	<LOD	0.00458124	0.0225015	2.19456	<LOD	0.000687422	0.0386386	<LOD	<LOD	<LOD	0.00991256	<LOD	0.00603476	<LOD	0.0495717	<LOD	<LOD	0.000486644
Shoots_AM_WT_4 wpi-1-2	Shoots	AM	10	WT	4	1-2	0.076489	<LOQ	<LOD	<LOD	0.00113502	0.00281502	<LOD	0.0099731	0.0140801	0.003667	0.001826	0.0156853	0.00148686	0.00104953	0.082821	0.0109613	0.00466315	0.00314044	0.000345914	<LOD	<LOQ	<LOD	<LOQ	0.0396816	0.00968989	<LOD	0.00441529	0.0265326	2.5944	<LOD	0.00099643	0.0301559	<LOQ	<LOQ	<LOD	0.0145258	<LOD	0.0068302	<LOD	0.0232514	<LOD	<LOD	0.000575614
Shoots_AM_WT_4 wpi-1-3	Shoots	AM	10	WT	4	1-3	0.0572648	<LOQ	<LOD	<LOD	<LOD	0.00143101	<LOD	0.0083031	0.0134031	0.00277934	0.000702603	0.00707567	0.00130948	<LOQ	0.0828719	0.010362	0.0036718	0.00323387	0.000274483	<LOD	<LOQ	<LOD	<LOQ	0.0268026	0.0113347	<LOD	0.00342142	0.0204208	1.34528	<LOD	0.00111017	0.00780627	<LOQ	<LOQ	<LOD	0.0113233	<LOD	0.00340678	<LOD	0.0232869	<LOD	<LOD	0.000204098
Shoots_AM_WT_4 wpi-1-4	Shoots	AM	10	WT	4	1-4	0.0448938	<LOQ	<LOD	<LOD	<LOD	0.0042007	<LOD	0.0131818	0.0110018	0.00392384	0.00145995	0.0195691	<LOQ	<LOQ	0.0786614	0.0108493	0.00311399	0.00326048	0.000203471	<LOD	<LOD	<LOD	<LOD	0.0394803	0.0195528	<LOD	0.00441676	0.0211116	2.85801	<LOD	0.000768313	0.0455036	<LOD	<LOD	<LOD	0.0102213	<LOD	0.0063722	<LOD	0.060171	<LOD	<LOD	0.000445159
Shoots_AM_WT_4 wpi-1-5	Shoots	AM	10	WT	4	1-5	0.0519559	<LOQ	<LOD	<LOD	0.00262109	0.00188897	<LOD	0.00609449	0.0122293	0.00267823	0.00329447	0.0183402	0.00210599	<LOQ	0.0924123	0.00609668	0.00298032	0.00191359	0.00028322	<LOD	<LOQ	<LOD	<LOQ	0.0531674	0.0240858	<LOD	0.00291697	0.00882559	2.32167	<LOD	0.00356554	0.0433382	<LOD	<LOD	<LOD	0.00548445	<LOD	0.00816479	<LOD	0.0648445	<LOD	<LOD	0.000450898
Shoots_AM_WT_4 wpi-1-6	Shoots	AM	10	WT	4	1-6	0.0773651	0.00815162	<LOD	<LOD	<LOQ	0.00192851	<LOD	0.0106561	0.0126972	0.00300271	0.00398018	0.0191465	<LOQ	<LOQ	0.0677247	0.0077845	0.00339207	0.00236348	0.000278562	<LOD	<LOQ	<LOD	<LOD	0.0396727	0.0275465	<LOD	0.00358383	0.0203037	2.34485	<LOD	0.00237252	0.0299228	<LOD	0.000108136	<LOD	0.01063	<LOD	0.00797013	<LOD	0.0904996	<LOD	<LOD	0.000654766
Shoots_AM_WT_4 wpi-2-1	Shoots	AM	13.3333	WT	4	2-1	0.0527555	0.007066	<LOD	3.05776e-05	0.00126388	0.00167909	<LOD	0.00607522	0.00832978	0.00222795	0.00216173	0.00715461	0.00127916	<LOQ	0.0532867	0.00691506	0.00238057	0.00201832	0.000153053	<LOD	<LOQ	<LOD	<LOD	0.0571385	0.0258262	<LOD	0.00277787	0.0194768	2.44537	<LOD	0.00235491	0.0171706	<LOD	<LOD	<LOD	0.0115134	<LOD	0.00633554	<LOD	0.0562215	<LOD	<LOD	0.000712117
Shoots_AM_WT_4 wpi-2-2	Shoots	AM	13.3333	WT	4	2-2	0.0782078	0.0130608	<LOD	<LOD	<LOD	0.00328954	<LOD	0.00641208	0.0158049	0.00270556	0.00119308	0.00942684	<LOQ	<LOQ	0.0881221	0.00846568	0.0025201	0.00215862	0.000368178	<LOD	<LOQ	<LOD	<LOQ	0.0527113	0.017105	<LOD	0.00343946	0.0184763	3.26183	<LOD	0.00362514	0.0255504	<LOQ	<LOD	<LOD	0.0145436	<LOD	0.0113495	<LOD	0.0515158	<LOD	<LOD	0.000667891
Shoots_AM_WT_4 wpi-2-3	Shoots	AM	13.3333	WT	4	2-3	0.0262392	<LOQ	<LOD	<LOD	<LOD	0.00183231	<LOD	0.00757726	0.00966661	0.00264621	<LOQ	0.00923791	<LOQ	<LOQ	0.0745443	0.01009	0.00303464	0.00282326	0.000217638	<LOD	<LOQ	<LOD	<LOQ	0.0451263	0.00871781	<LOD	0.00437584	0.0716402	4.48445	<LOD	0.00163889	0.031383	<LOQ	<LOD	<LOD	0.0341493	<LOD	0.00845622	<LOD	0.0269786	<LOD	<LOD	0.000999054
Shoots_AM_WT_4 wpi-2-4	Shoots	AM	13.3333	WT	4	2-4	0.0439535	<LOQ	<LOD	<LOD	0.0015981	0.00365393	<LOD	0.0119215	0.0127869	0.00360887	0.00947404	0.0292616	<LOQ	<LOQ	0.0815612	0.0108482	0.00375441	0.00326435	0.000335084	<LOD	<LOQ	<LOD	<LOD	0.0884664	0.065366	<LOD	0.00458304	0.0264968	3.55758	<LOD	0.0111622	0.0321542	<LOD	0.000820224	<LOD	0.013201	<LOD	0.00954445	<LOD	0.0753179	<LOD	<LOD	0.000977558
Shoots_AM_WT_4 wpi-2-5	Shoots	AM	13.3333	WT	4	2-5	0.0517105	<LOQ	<LOD	9.39325e-05	<LOQ	0.00134712	<LOD	0.00602202	0.0105623	0.00216101	0.000746505	0.00518378	<LOQ	<LOQ	0.123807	0.00557237	0.0038202	0.00163869	0.000196837	<LOD	<LOQ	<LOD	<LOQ	0.0331495	0.0128518	<LOD	0.00440457	0.0121735	1.56339	<LOD	<LOD	0.0196481	<LOD	<LOD	<LOD	0.008897	<LOD	0.00711318	<LOD	0.0261897	<LOD	<LOD	0.000424673
Shoots_AM_WT_4 wpi-3-1	Shoots	AM	4.33333	WT	4	3-1	0.0724969	0.00839672	<LOD	6.29627e-05	<LOD	0.00240314	<LOD	0.00762178	0.0117272	0.00387027	0.00737769	0.0268076	<LOQ	<LOQ	0.0845048	0.010154	0.00291502	0.00281695	0.000548324	<LOD	<LOQ	<LOD	<LOQ	0.0786236	0.0920468	<LOD	0.00249829	0.0274213	3.24439	<LOD	0.00783078	0.0435221	<LOD	0.00113609	<LOD	0.0214452	<LOD	0.0133337	<LOD	0.168014	<LOD	<LOD	0.00113386
Shoots_AM_WT_4 wpi-3-2	Shoots	AM	4.33333	WT	4	3-2	0.0339931	<LOQ	<LOD	0.000106516	<LOQ	0.00432494	<LOD	0.0116589	0.0107533	0.00497786	0.00573368	0.0279502	0.00167503	<LOQ	0.0806031	0.0117454	0.00482257	0.003064	0.000568757	<LOD	<LOQ	<LOD	<LOQ	0.130933	0.0575438	<LOD	0.00333219	0.0325912	4.42547	<LOD	0.0067882	0.0332637	<LOD	0.00018602	<LOD	0.0297748	<LOD	0.0196404	<LOD	0.1959	<LOD	<LOD	0.00113867
Shoots_AM_WT_4 wpi-3-3	Shoots	AM	4.33333	WT	4	3-3	0.0507854	<LOD	<LOD	<LOQ	<LOQ	0.00179732	<LOD	0.00906214	0.00802104	0.00345457	0.00648895	0.0211262	0.00159871	<LOQ	0.0529776	0.00904066	0.00337004	0.00331055	0.000977345	<LOD	<LOQ	<LOD	<LOQ	0.100888	0.0715139	<LOD	0.00359932	0.043371	2.0329	<LOD	0.00516595	0.0196135	<LOD	0.00228664	<LOD	0.0553579	<LOD	0.0117944	<LOD	0.370172	<LOD	<LOD	0.000778035
Shoots_AM_WT_4 wpi-3-4	Shoots	AM	4.33333	WT	4	3-4	0.0616117	<LOQ	<LOD	4.67214e-05	<LOD	0.00301444	<LOD	0.0114263	0.0181329	0.00403024	0.00879049	0.0490477	0.00138966	<LOQ	0.0936524	0.0119302	0.00414823	0.00394351	0.000405443	<LOD	<LOQ	<LOD	<LOQ	0.116406	0.0870083	<LOD	0.00398782	0.0300566	2.95381	<LOD	0.0078611	0.0395176	<LOD	0.00117552	<LOD	0.0223969	<LOD	0.0109055	<LOD	0.160718	<LOD	<LOD	0.000756793
Shoots_AM_WT_4 wpi-3-5	Shoots	AM	4.33333	WT	4	3-5	0.112549	<LOQ	<LOD	<LOQ	<LOQ	0.0195441	<LOD	0.0130813	0.0208012	0.00662986	0.108832	0.193174	0.00503483	0.00344993	0.111961	0.0129681	0.00747538	0.0118829	0.00279371	<LOD	<LOQ	<LOD	<LOQ	0.39594	0.495652	<LOD	0.0114644	0.0631778	1.81465	<LOD	0.0939576	0.134287	<LOQ	0.00618127	<LOD	0.122254	<LOD	0.0436725	<LOD	1.39377	<LOD	<LOD	0.00139046
Shoots_AM_WT_4 wpi-3-6	Shoots	AM	4.33333	WT	4	3-6	0.0698822	<LOQ	<LOD	<LOD	<LOQ	0.00301586	<LOD	0.010242	0.0114832	0.00414548	0.00246108	0.0176777	0.00133797	<LOQ	0.0803149	0.0112107	0.00399266	0.00316992	0.000690074	<LOD	<LOQ	<LOD	<LOQ	0.044319	0.0156173	<LOD	0.00356543	0.0298885	2.07839	<LOD	0.00183331	0.0252895	<LOD	0.00013011	<LOD	0.0140703	<LOD	0.00664741	<LOD	0.0610216	<LOD	<LOD	0.000850572
Shoots_AM_WT_6 wpi-1-1	Shoots	AM	14.3333	WT	6	1-1	0.0419912	<LOQ	0.000713321	<LOD	<LOD	0.0044087	<LOD	0.0180002	0.0225967	0.00769492	0.00186016	0.0211537	0.00130549	<LOQ	0.0792062	0.0213683	0.00613921	0.00428857	0.000885644	<LOD	0.00201682	<LOD	<LOQ	0.0753466	0.0502133	<LOD	0.00679415	0.0657992	2.38486	<LOD	0.00516838	0.0153392	<LOQ	0.000399587	<LOD	0.0340449	<LOD	0.0106656	<LOD	0.162201	<LOD	<LOD	0.000669588
Shoots_AM_WT_6 wpi-1-2	Shoots	AM	14.3333	WT	6	1-2	0.0374079	<LOQ	0.000402407	1.92346e-05	<LOQ	0.00385726	<LOD	0.00824591	0.0113632	0.00397859	0.0055564	0.0256318	0.001626	<LOQ	0.054736	0.00883496	0.00302123	0.001976	0.000448399	<LOD	0.00139637	<LOD	<LOD	0.0982639	0.0571005	<LOD	0.00404525	0.0182937	2.59546	<LOD	0.0133333	0.0267702	<LOD	0.000306169	<LOD	0.017171	<LOD	0.0141429	<LOD	0.131163	<LOD	<LOD	0.00055846
Shoots_AM_WT_6 wpi-1-3	Shoots	AM	14.3333	WT	6	1-3	0.0466382	<LOQ	0.000387778	<LOQ	<LOD	0.00705962	<LOD	0.0277422	0.0127595	0.00945492	0.00176944	0.0447951	0.00263174	<LOQ	0.0831489	0.0234701	0.00865961	0.00550171	0.00102174	<LOQ	<LOQ	<LOD	<LOQ	0.104681	0.0365237	<LOD	0.00808863	0.149163	3.43917	<LOD	0.00453884	0.027126	<LOD	<LOQ	<LOD	0.0737725	<LOD	0.0221549	<LOD	0.272007	<LOD	<LOD	0.00109687
Shoots_AM_WT_6 wpi-1-4	Shoots	AM	14.3333	WT	6	1-4	0.0591914	<LOQ	0.000384781	3.16583e-05	<LOQ	0.00605868	<LOD	0.0177402	0.0147512	0.00659718	0.00921375	0.0432458	0.00191575	<LOQ	0.0640294	0.0194018	0.00493544	0.00466933	0.000659121	<LOD	<LOQ	<LOD	<LOQ	0.0927256	0.0635915	<LOD	0.00912865	0.0317543	2.50537	<LOD	0.016396	0.0280895	<LOD	0.000163331	<LOD	0.0180637	<LOD	0.0120082	<LOD	0.084873	<LOD	<LOD	0.000470194
Shoots_AM_WT_6 wpi-1-5	Shoots	AM	14.3333	WT	6	1-5	0.06062	<LOQ	<LOQ	<LOD	<LOQ	0.00614048	<LOD	0.0221317	0.0202553	0.00716045	0.0125005	0.0463026	0.0021909	0.00125661	0.082797	0.0233814	0.00645234	0.00512797	0.00112638	<LOD	<LOQ	<LOD	<LOQ	0.231087	0.188536	<LOD	0.00749148	0.0518704	2.18183	<LOD	0.0266831	0.0181329	0.000823	0.000329284	<LOD	0.0289898	<LOD	0.0249838	<LOD	0.286767	<LOD	<LOD	0.000637329
Shoots_AM_WT_6 wpi-1-6	Shoots	AM	14.3333	WT	6	1-6	0.0735556	<LOD	<LOD	5.52558e-05	<LOD	0.00462021	<LOD	0.0247282	0.012491	0.00505491	0.00285644	0.0338211	<LOQ	<LOQ	0.115638	0.0145796	0.00896106	0.0032514	0.000515483	<LOD	<LOQ	<LOD	<LOQ	0.107845	0.0747143	<LOD	0.00636533	0.0504317	1.55286	<LOD	0.00977856	0.0181606	<LOD	<LOQ	<LOD	0.0257531	<LOD	0.0112029	<LOD	0.273416	<LOD	<LOD	0.000622862
Shoots_AM_WT_6 wpi-2-1	Shoots	AM	18.6667	WT	6	2-1	0.0457856	<LOQ	0.000416677	<LOD	<LOQ	0.00434835	<LOD	0.0156223	0.0133068	0.00665185	0.000554036	0.0260222	0.0012642	0.000708944	0.0813404	0.0152065	0.0049637	0.00343274	0.000574276	<LOD	0.00167438	<LOD	<LOQ	0.0736961	0.0178454	<LOD	0.00632232	0.04629	3.37163	<LOD	0.00190509	0.0269744	<LOD	<LOQ	<LOD	0.0373664	<LOD	0.0153282	<LOD	0.116899	<LOD	<LOD	0.000875621
Shoots_AM_WT_6 wpi-2-2	Shoots	AM	18.6667	WT	6	2-2	0.0648777	<LOQ	<LOQ	<LOD	<LOQ	0.00564144	<LOD	0.0196354	0.00598305	0.00590401	0.00362448	0.0323521	0.00194888	<LOQ	0.06294	0.0155575	0.0038453	0.00393636	0.000308761	<LOD	<LOQ	<LOD	<LOQ	0.11083	0.0391893	<LOD	0.00771319	0.0279235	3.16197	<LOD	0.00412714	0.0235626	<LOQ	0.000217272	<LOD	0.0145043	<LOD	0.0114877	<LOD	0.112713	<LOD	<LOD	0.000642882
Shoots_AM_WT_6 wpi-2-3	Shoots	AM	18.6667	WT	6	2-3	0.0456653	<LOD	<LOQ	<LOD	0.0010421	0.025745	<LOD	0.00769875	0.0122028	0.00589084	0.00436512	0.0308867	0.00289337	0.000912486	0.0904303	0.00853136	0.00386665	0.00325691	0.000716289	<LOD	<LOQ	<LOD	<LOQ	0.121903	0.065627	<LOD	0.00419305	0.101788	1.48832	<LOD	0.0116538	0.0190197	<LOQ	0.000878835	<LOD	0.0256341	<LOD	0.0165512	<LOD	0.169054	<LOD	<LOD	0.000541981
Shoots_AM_WT_6 wpi-2-4	Shoots	AM	18.6667	WT	6	2-4	0.0358903	<LOQ	<LOQ	5.3611e-05	<LOQ	0.00987329	<LOD	0.0114628	0.0192608	0.00559246	0.00144997	0.017211	0.00217346	0.000669047	0.0995566	0.0158441	0.00552048	0.00328522	0.00084583	<LOD	0.0017662	<LOD	<LOD	0.0878404	0.0368625	<LOD	0.00549654	0.0838933	1.80706	<LOD	0.0044659	0.0155582	<LOQ	7.55397e-05	<LOD	0.0484845	<LOD	0.011237	<LOD	0.179974	<LOD	<LOD	0.000569678
Shoots_AM_WT_6 wpi-2-5	Shoots	AM	18.6667	WT	6	2-5	0.0487962	<LOQ	0.000393872	4.82772e-05	<LOQ	0.0096452	<LOD	0.00821618	0.0143246	0.00323405	0.00238654	0.0258932	0.00143724	<LOQ	0.0678902	0.00700685	0.00380226	0.00190209	0.00055484	<LOD	<LOQ	<LOD	<LOQ	0.0978629	0.0588865	<LOD	0.00381562	0.056107	1.48095	<LOD	0.004212	0.0168895	<LOQ	<LOD	<LOD	0.0294981	<LOD	0.0128135	<LOD	0.216216	<LOD	<LOD	0.000598712
Shoots_AM_WT_6 wpi-2-6	Shoots	AM	18.6667	WT	6	2-6	0.0492643	<LOD	<LOD	<LOD	0.00131229	0.00573919	<LOD	0.0163731	0.0116455	0.00540963	0.00093594	0.0148231	0.00259752	<LOQ	0.0933097	0.0206233	0.006372	0.00396258	0.000482394	<LOD	<LOQ	<LOD	<LOD	0.0503894	0.014503	<LOD	0.00728323	0.0671691	2.1385	<LOD	0.000985147	0.019891	<LOD	<LOQ	<LOD	0.0329745	<LOD	0.00882514	<LOD	0.081234	<LOD	<LOD	0.000501515
Shoots_AM_WT_6 wpi-3-1	Shoots	AM	24.3333	WT	6	3-1	0.0653245	<LOD	0.000493289	<LOD	<LOQ	0.00597013	<LOD	0.0132015	0.0138458	0.00595874	0.00107783	0.022684	0.00117423	<LOQ	0.0863979	0.0156009	0.0049093	0.00322361	0.000683667	<LOD	0.00179891	<LOD	<LOQ	0.141649	0.0558197	<LOD	0.00505338	0.121266	2.69851	<LOD	0.00335106	0.0211938	<LOD	8.29566e-05	<LOD	0.0749617	<LOD	0.0177163	<LOD	0.195078	<LOD	<LOD	0.000834978
Shoots_AM_WT_6 wpi-3-2	Shoots	AM	24.3333	WT	6	3-2	0.0457068	<LOQ	0.00025511	<LOD	0.000798583	0.00356613	<LOD	0.00949226	0.0169386	0.00454463	0.00194531	0.0163061	0.00126363	0.000792327	0.0978579	0.0113746	0.0049709	0.00251703	0.000674181	<LOD	0.00164068	<LOD	<LOD	0.096482	0.0651944	<LOD	0.00428906	0.0288556	1.58945	<LOD	0.0130377	0.0113847	<LOD	<LOQ	<LOD	0.0265473	<LOD	0.0112389	<LOD	0.177347	<LOD	<LOD	0.000566026
Shoots_AM_WT_6 wpi-3-3	Shoots	AM	24.3333	WT	6	3-3	0.030418	<LOD	0.00047165	<LOD	<LOQ	0.0384341	<LOD	0.0124356	0.00308215	0.00672195	0.0254842	0.122291	0.00650807	0.00216389	0.0582213	0.011363	0.004851	0.00516197	0.00172305	<LOD	<LOQ	<LOD	<LOQ	0.527294	0.301656	<LOD	0.00884311	0.120533	1.26246	<LOD	0.0391872	0.0195788	<LOQ	0.00133079	<LOD	0.0808374	<LOD	0.0496974	<LOD	1.01823	<LOD	<LOD	0.00064161
Shoots_AM_WT_6 wpi-3-4	Shoots	AM	24.3333	WT	6	3-4	0.0426639	<LOQ	0.000750695	<LOD	0.00089889	0.00376042	<LOD	0.0125985	0.0187537	0.00583778	0.00243946	0.0209258	0.00157743	0.000823539	0.103028	0.0177263	0.00541873	0.0038182	0.000674096	<LOD	0.00183728	<LOD	<LOD	0.124269	0.054629	<LOD	0.00321197	0.0681681	2.80302	<LOD	0.00331883	0.02829	0.000292258	<LOQ	<LOD	0.0672899	<LOD	0.0202953	<LOD	0.255937	<LOD	<LOD	0.000531841
Shoots_AM_WT_6 wpi-3-5	Shoots	AM	24.3333	WT	6	3-5	0.0643409	<LOQ	0.000591738	2.56138e-05	<LOQ	0.00644097	<LOD	0.0182225	0.0150988	0.00776423	0.00301358	0.037113	0.00240007	<LOQ	0.0723845	0.0189711	0.00540294	0.00427009	0.000717886	<LOD	0.00176548	<LOD	<LOD	0.106762	0.0359578	<LOD	0.00772915	0.066355	3.84543	<LOD	0.00345842	0.0400615	<LOQ	0.000554369	<LOD	0.0466245	<LOD	0.0182304	<LOD	0.129071	<LOD	<LOD	0.00105734
Shoots_AM_WT_6 wpi-3-6	Shoots	AM	24.3333	WT	6	3-6	0.0395869	<LOD	0.000723074	<LOD	0.000909513	0.00431261	<LOD	0.0151472	0.0114738	0.00516712	0.00203226	0.0278588	<LOQ	<LOQ	0.0778318	0.0164137	0.00512166	0.00325683	0.0004595	<LOD	<LOQ	<LOD	<LOQ	0.0742031	0.0269476	<LOD	0.00637198	0.0459772	2.32731	<LOD	0.00363392	0.0254199	<LOD	<LOQ	<LOD	0.0245287	<LOD	0.0106882	<LOD	0.102035	<LOD	<LOD	0.000464383
Shoots_AM_WT_8 wpi-1-1	Shoots	AM	74.3333	WT	8	1-1	0.0323843	<LOQ	0.000608133	<LOD	0.00150372	0.00419547	<LOD	0.00721072	0.0132986	0.00560559	0.0116195	0.0599397	0.00274932	0.00107632	0.0911887	0.0108839	0.00435169	0.00260911	0.00112283	<LOD	<LOQ	<LOD	<LOQ	0.221845	0.13282	<LOD	0.003629	0.077117	2.20244	<LOD	0.0159818	0.0145643	<LOD	0.00220378	<LOD	0.103765	<LOD	0.056777	<LOD	0.416793	<LOD	<LOD	0.000445667
Shoots_AM_WT_8 wpi-1-2	Shoots	AM	74.3333	WT	8	1-2	0.0851088	<LOQ	0.000511113	<LOD	<LOQ	0.00266051	<LOD	0.00675866	0.0192549	0.00256758	0.00309869	0.0177269	0.0016277	<LOQ	0.0946478	0.00838778	0.00370029	0.00161278	0.000584101	<LOD	<LOQ	<LOD	<LOD	0.0847878	0.0403696	<LOD	0.00517683	0.0159489	1.2801	<LOD	0.00264051	0.0131369	<LOD	0.00026918	<LOD	0.0122599	<LOD	0.0116992	<LOD	0.127873	<LOD	<LOD	0.000536713
Shoots_AM_WT_8 wpi-1-3	Shoots	AM	74.3333	WT	8	1-3	0.0367981	<LOQ	0.000991027	4.5187e-05	0.00178773	0.0033852	<LOD	0.00708324	0.014742	0.00415719	0.00837603	0.0348855	0.00206748	<LOQ	0.0889485	0.0108311	0.00377372	0.00169096	0.000705919	<LOD	<LOQ	<LOD	<LOD	0.210502	0.0863585	<LOD	0.00367602	0.114816	2.25411	<LOD	0.0252094	0.0194523	<LOD	0.000182343	<LOD	0.0947896	<LOD	0.0393203	<LOD	0.356449	<LOD	<LOD	0.000697332
Shoots_AM_WT_8 wpi-1-4	Shoots	AM	74.3333	WT	8	1-4	0.0278208	<LOQ	<LOQ	<LOD	0.00097891	0.0039739	<LOD	0.00606101	0.0142212	0.00352872	0.00281223	0.0222768	0.00105268	0.000651392	0.115182	0.00817536	0.00286819	0.00179209	0.000696151	<LOD	<LOQ	<LOD	<LOD	0.115477	0.0553554	<LOD	0.00333757	0.049571	1.37927	<LOD	0.00568484	0.00782365	<LOQ	0.000607877	<LOD	0.0434295	<LOD	0.0170153	<LOD	0.214334	<LOD	<LOD	0.000331903
Shoots_AM_WT_8 wpi-1-5	Shoots	AM	74.3333	WT	8	1-5	0.0489775	<LOQ	0.00115043	<LOD	<LOQ	0.00367584	<LOD	0.00616413	0.0177922	0.00516001	0.00265811	0.0155329	0.00218071	<LOQ	0.123251	0.0147804	0.00441587	0.00219454	0.000727061	<LOD	0.0024066	<LOD	<LOD	0.148935	0.0274991	<LOD	0.00339476	0.0901872	2.25427	<LOD	0.00490359	0.02066	<LOQ	0.000352364	<LOD	0.14998	<LOD	0.0503022	<LOD	0.389796	<LOD	<LOD	0.000662058
Shoots_AM_WT_8 wpi-1-6	Shoots	AM	74.3333	WT	8	1-6	0.0407571	<LOQ	0.000945509	<LOD	<LOQ	0.00516721	<LOD	0.0152785	0.015456	0.00729401	0.00350692	0.0416542	0.00186204	<LOQ	0.0756887	0.0195796	0.00528945	0.0038447	0.000781471	<LOD	0.00206804	<LOD	<LOQ	0.134523	0.0555833	<LOD	0.00786327	0.0689108	3.47092	<LOD	0.00777544	0.0241685	<LOQ	0.00124914	<LOD	0.0611989	<LOD	0.0278763	<LOD	0.314279	<LOD	<LOD	0.000570392
Shoots_AM_WT_8 wpi-2-1	Shoots	AM	15	WT	8	2-1	0.0273101	<LOQ	0.00067888	<LOD	<LOQ	0.00459876	<LOD	0.0106314	0.0192483	0.00541378	0.00109148	0.0186672	<LOQ	<LOQ	0.085088	0.0118948	0.00448534	0.00240156	0.000759311	<LOD	0.00220889	<LOD	<LOQ	0.0946955	0.021477	7.3809e-06	0.0056416	0.064055	2.75471	<LOD	0.00241446	0.016168	<LOD	<LOQ	<LOD	0.051954	<LOD	0.0209499	<LOD	0.209825	<LOD	<LOD	0.000436221
Shoots_AM_WT_8 wpi-2-2	Shoots	AM	15	WT	8	2-2	0.0597231	<LOQ	0.00101253	<LOD	<LOQ	0.00264267	<LOD	0.0118208	0.0168578	0.00488774	0.00105671	0.013884	0.00171786	<LOQ	0.0969777	0.0142271	0.00507463	0.00231774	0.000507471	<LOD	<LOQ	<LOD	<LOD	0.0565739	0.0170681	<LOD	0.00354799	0.129404	1.71582	<LOD	0.00262	0.00772769	<LOD	<LOQ	<LOD	0.0705858	<LOD	0.0153433	<LOD	0.151005	<LOD	<LOD	0.00063922
Shoots_AM_WT_8 wpi-2-3	Shoots	AM	15	WT	8	2-3	0.0464598	<LOQ	0.00113828	<LOD	0.00134908	0.00452125	<LOD	0.0156441	0.0128128	0.00760868	0.00284053	0.0353468	0.00159765	0.000707648	0.0818052	0.0223473	0.00611407	0.00338597	0.0010714	<LOD	0.00207155	<LOD	<LOD	0.158104	0.0483092	<LOD	0.00621796	0.230969	2.72823	<LOD	0.0170262	0.0154589	<LOQ	0.000309304	<LOD	0.142788	<LOD	0.0298614	<LOD	0.411233	<LOD	<LOD	0.000908929
Shoots_AM_WT_8 wpi-2-4	Shoots	AM	15	WT	8	2-4	0.0444916	<LOQ	0.000556427	9.41504e-05	<LOQ	0.00384724	<LOQ	0.0114904	0.0200337	0.0062624	0.00725509	0.104862	0.00219052	0.00116197	0.0815179	0.0135307	0.00487742	0.00320707	0.00209105	<LOD	0.00279156	<LOD	<LOD	0.490314	0.336452	<LOD	0.00630259	0.088315	3.589	<LOD	0.0254455	0.024426	<LOQ	0.000225009	<LOD	0.103531	<LOD	0.0820544	<LOD	0.618389	<LOD	<LOD	0.00100577
Shoots_AM_WT_8 wpi-2-5	Shoots	AM	15	WT	8	2-5	0.0473127	<LOQ	0.00103424	<LOD	<LOQ	0.00304904	<LOD	0.0127079	0.0191435	0.00576861	0.00403018	0.0408577	0.00151665	0.000979345	0.094914	0.0153295	0.00479754	0.00255742	0.000972074	<LOQ	0.00271237	<LOD	<LOD	0.182753	0.0897431	<LOD	0.00532075	0.133211	2.56822	<LOD	0.0196936	0.0160725	<LOD	8.87671e-05	<LOD	0.0949868	<LOD	0.0321717	<LOD	0.371916	<LOD	<LOD	0.000608537
Shoots_AM_WT_8 wpi-2-6	Shoots	AM	15	WT	8	2-6	0.0671882	<LOD	0.000513416	<LOQ	<LOQ	0.00930106	<LOD	0.00999537	0.0182655	0.00717102	0.000938348	0.0153335	0.00218066	<LOQ	0.0891129	0.0150866	0.00540273	0.00317122	0.00198989	<LOQ	0.0018312	<LOD	<LOD	0.0759651	0.0237017	<LOD	0.00506735	0.183636	1.98474	<LOD	0.00220103	0.013231	<LOD	0.000447332	<LOD	0.0914712	<LOD	0.0163245	<LOD	0.22584	<LOD	<LOD	0.000742173
Shoots_AM_WT_8 wpi-3-1	Shoots	AM	63.3333	WT	8	3-1	0.114114	<LOQ	0.0011574	<LOD	<LOQ	0.00624541	<LOQ	0.0217354	0.0337265	0.00303821	0.00259677	0.0119125	0.00283736	0.00174517	0.135836	0.0096982	0.00774156	0.00183243	0.000292003	0.000323107	<LOQ	<LOD	<LOD	0.0799586	0.0265105	<LOD	0.00807663	0.0576936	4.13832	<LOD	0.00246834	0.0287791	<LOD	0.000178239	<LOD	0.0441834	<LOD	0.0105231	<LOD	0.19899	<LOD	<LOD	0.000938216
Shoots_AM_WT_8 wpi-3-2	Shoots	AM	63.3333	WT	8	3-2	0.0679407	<LOQ	0.00102127	<LOD	0.00170129	0.00346357	<LOQ	0.00858798	0.0141909	0.0041427	0.020189	0.0664609	0.00239753	<LOQ	0.0846654	0.00967302	0.0032215	0.00354632	0.000906887	<LOD	<LOQ	<LOD	<LOQ	0.152363	0.0945586	<LOD	0.00564225	0.0350297	2.17479	<LOD	0.0131548	0.0226996	0.000554724	0.00643444	<LOD	0.0515227	<LOD	0.046775	<LOD	0.273671	<LOD	<LOD	0.000461668
Shoots_AM_WT_8 wpi-3-3	Shoots	AM	63.3333	WT	8	3-3	0.0307146	<LOQ	0.000576012	<LOD	<LOD	0.0244133	<LOQ	0.0175877	0.00488404	0.00400403	0.013576	0.0945389	0.00145026	0.00179929	0.124173	0.0123541	0.00635764	0.00310723	0.00152185	<LOD	<LOQ	<LOD	<LOD	0.374396	0.248992	<LOD	0.0115251	0.0962203	1.89934	<LOD	0.0276234	0.0182206	<LOQ	0.00230338	<LOD	0.0913636	<LOD	0.0326289	<LOD	0.468656	<LOD	<LOD	0.000488616
Shoots_AM_WT_8 wpi-3-4	Shoots	AM	63.3333	WT	8	3-4	0.052545	<LOQ	0.000515245	6.74699e-05	<LOD	0.0112469	<LOQ	0.0113888	0.0102172	0.00542648	0.00558495	0.0519942	0.00303543	<LOQ	0.0954677	0.0145179	0.00474289	0.00376956	0.000672813	<LOD	<LOQ	<LOD	<LOD	0.146165	0.0686926	<LOD	0.0059885	0.0640414	3.20444	<LOD	0.00912518	0.0331016	<LOQ	0.000591857	<LOD	0.0529174	<LOD	0.0306294	<LOD	0.399068	<LOD	<LOD	0.000666495
Shoots_AM_WT_8 wpi-3-5	Shoots	AM	63.3333	WT	8	3-5	0.0613273	<LOQ	0.000433045	<LOD	<LOD	0.00379105	<LOD	0.00979538	0.0121441	0.00579047	0.0134384	0.0530418	0.00198684	<LOQ	0.0647074	0.0103068	0.00397049	0.00355478	0.00094375	<LOD	0.00195668	<LOD	<LOD	0.249507	0.10321	<LOD	0.00441861	0.0855155	1.70873	<LOD	0.0310234	0.016884	<LOD	0.000847209	<LOD	0.0642641	<LOD	0.021428	<LOD	0.306083	<LOD	<LOD	0.00056428
Shoots_AM_WT_8 wpi-3-6	Shoots	AM	63.3333	WT	8	3-6	0.0405448	<LOQ	0.000431159	<LOD	<LOD	0.00673814	<LOD	0.0225073	0.0220646	0.00710272	0.00802986	0.0765163	0.00140092	0.00100121	0.13209	0.0214699	0.00726839	0.00412624	0.0012205	<LOD	0.00286212	<LOD	<LOD	0.229771	0.0918988	<LOD	0.0106031	0.270468	3.68441	<LOD	0.0162112	0.0257949	0.000359655	0.00157416	<LOD	0.164197	<LOD	0.0398035	<LOD	0.51565	<LOD	<LOD	0.00103286
Shoots_AM_WT_10 wpi-1-1	Shoots	AM	70.6667	WT	10	1-1	0.0631761	<LOQ	0.00104676	4.14559e-05	0.00173679	0.00314086	<LOD	0.00751612	0.0233386	0.00301567	0.0123149	0.0574661	0.00118786	<LOQ	0.0923987	0.0111839	0.00419176	0.00297374	0.000606353	<LOD	0.00241692	<LOD	<LOQ	0.227159	0.103886	<LOD	0.00587672	0.0575357	1.56595	<LOD	0.0418464	0.0111597	<LOQ	0.00221093	<LOD	0.048551	<LOD	0.0299633	<LOD	0.534676	<LOD	<LOD	0.000522746
Shoots_AM_WT_10 wpi-1-2	Shoots	AM	70.6667	WT	10	1-2	0.0502984	<LOQ	0.00192435	<LOD	0.00162575	0.00426208	<LOD	0.0066699	0.016231	0.00428616	0.0060012	0.047955	0.00192561	<LOQ	0.105483	0.0143158	0.00306885	0.0026108	0.000705086	<LOD	0.00278726	<LOD	<LOD	0.21436	0.0724383	<LOD	0.00501541	0.105396	2.15656	<LOD	0.016227	0.0150016	0.000282918	0.00117237	<LOD	0.0888267	<LOD	0.034334	<LOD	0.637506	<LOD	<LOD	0.000679179
Shoots_AM_WT_10 wpi-1-3	Shoots	AM	70.6667	WT	10	1-3	0.0755768	<LOQ	0.00176024	<LOD	<LOD	0.00383397	<LOD	0.0124304	0.0246493	0.00370961	0.00636959	0.0478491	0.00154152	<LOQ	0.115264	0.0154084	0.00533114	0.00254087	0.000558462	<LOD	0.00275205	<LOD	<LOD	0.154739	0.0781479	<LOD	0.00697664	0.0937849	1.64395	<LOD	0.0111481	0.0144015	<LOD	0.00155902	<LOD	0.0741558	<LOD	0.0293752	<LOD	0.247424	<LOD	<LOD	0.000374778
Shoots_AM_WT_10 wpi-1-4	Shoots	AM	70.6667	WT	10	1-4	0.0508222	<LOQ	0.0010825	6.91208e-05	<LOQ	0.00284395	<LOD	0.00705019	0.0199548	0.00304033	0.00452511	0.0503711	0.001559	0.00112445	0.0756998	0.012021	0.00255074	0.00250794	0.000597743	<LOQ	<LOQ	<LOD	<LOD	0.133123	0.0582911	<LOD	0.00597672	0.0372256	2.75906	<LOD	0.00972546	0.0143108	<LOD	0.00412328	<LOD	0.0385625	<LOD	0.0276929	<LOD	0.574677	<LOD	<LOD	0.000476618
Shoots_AM_WT_10 wpi-1-5	Shoots	AM	70.6667	WT	10	1-5	0.0824322	<LOQ	0.00119756	6.77167e-05	<LOD	0.00481355	<LOD	0.0125293	0.022793	0.00498739	0.00394328	0.0432817	<LOQ	<LOQ	0.0981147	0.0146577	0.00467607	0.00326585	0.00071053	<LOD	<LOQ	<LOD	<LOD	0.146385	0.0638619	<LOD	0.00928674	0.0975789	2.79675	<LOD	0.0159972	0.0165031	<LOQ	0.000169434	<LOD	0.0920681	<LOD	0.0311535	<LOD	0.540679	<LOD	<LOD	0.000539981
Shoots_AM_WT_10 wpi-1-6	Shoots	AM	70.6667	WT	10	1-6	0.0573189	<LOQ	0.00152379	<LOD	<LOD	0.00454446	<LOD	0.0125523	0.014949	0.00416676	0.00803351	0.107992	0.00189562	<LOQ	0.0833337	0.0158158	0.00502808	0.00339878	0.00117778	<LOD	<LOQ	<LOD	<LOD	0.257321	0.159341	<LOD	0.0083875	0.220816	2.6828	<LOD	0.0219215	0.0202329	<LOD	0.000896203	<LOD	0.118129	<LOD	0.06505	<LOD	0.72065	<LOD	<LOD	0.000444353
Shoots_AM_WT_10 wpi-2-1	Shoots	AM	80	WT	10	2-1	0.0454175	<LOQ	0.00140043	5.0094e-05	0.00131579	0.00337636	<LOD	0.00942465	0.0174699	0.0050478	0.00247741	0.053312	0.00135367	0.000617044	0.068912	0.0149836	0.00396202	0.0031121	0.000719084	<LOD	0.00264347	<LOD	<LOD	0.180256	0.0808155	<LOD	0.00750551	0.147313	2.57912	<LOD	0.00575592	0.0155603	0.000190881	0.000325859	<LOD	0.11967	<LOD	0.0259274	<LOD	0.766432	<LOD	<LOD	0.000549451
Shoots_AM_WT_10 wpi-2-2	Shoots	AM	80	WT	10	2-2	0.0383698	<LOQ	0.000949626	<LOD	0.00143697	0.0028786	<LOD	0.00927236	0.0249028	0.00410243	0.0024742	0.0547548	0.0017898	0.000687213	0.0887239	0.0159865	0.00453332	0.00327742	0.000611806	<LOD	0.00284069	<LOD	<LOQ	0.175811	0.0820026	<LOD	0.0070028	0.126892	1.83984	<LOD	0.00648198	0.0106649	0.000414649	0.00125894	<LOD	0.116746	<LOD	0.0303436	<LOD	0.570638	<LOD	<LOD	0.000456672
Shoots_AM_WT_10 wpi-2-3	Shoots	AM	80	WT	10	2-3	0.0370806	<LOQ	0.00100368	<LOD	0.000675976	0.00438912	<LOD	0.0112962	0.0171621	0.00604293	0.00358082	0.112046	0.00168492	0.000694612	0.0888783	0.017654	0.0043159	0.00427703	0.000945263	<LOD	0.00236685	<LOD	<LOQ	0.162647	0.0557738	<LOD	0.00877581	0.195496	2.02979	<LOD	0.0136469	0.0180125	0.000253188	0.00178768	<LOD	0.139378	<LOD	0.0331415	<LOD	1.08924	<LOD	<LOD	0.000619682
Shoots_AM_WT_10 wpi-2-4	Shoots	AM	80	WT	10	2-4	0.0455816	<LOQ	0.00104672	4.2024e-05	0.000860296	0.0046564	<LOD	0.00911104	0.0180716	0.00478375	0.00288035	0.0268625	0.00132933	0.000792033	0.0936992	0.0150235	0.00398097	0.00277871	0.000841145	<LOD	0.00227729	<LOD	<LOD	0.151442	0.0463956	5.06534e-06	0.0067249	0.117229	1.7322	<LOD	0.00841298	0.0120993	0.00040863	0.000994408	<LOD	0.100082	<LOD	0.0315897	<LOD	0.653904	<LOD	<LOD	0.000533797
Shoots_AM_WT_10 wpi-2-5	Shoots	AM	80	WT	10	2-5	0.049409	<LOQ	0.000924655	7.29964e-05	0.00101467	0.00375142	<LOD	0.00650159	0.020628	0.00452436	0.00472294	0.0318312	0.00151933	<LOQ	0.0879895	0.0105516	0.00276569	0.00248132	0.000947852	<LOD	0.00267848	<LOD	<LOD	0.179174	0.0870355	<LOD	0.00534547	0.133278	2.00329	<LOD	0.00504899	0.0117701	<LOQ	0.00188263	<LOD	0.101618	<LOD	0.0376184	<LOD	0.572694	<LOD	<LOD	0.000350471
Shoots_AM_WT_10 wpi-2-6	Shoots	AM	80	WT	10	2-6	0.0713173	<LOD	0.000803178	2.05685e-05	0.00161734	0.00435144	<LOD	0.0107996	0.0195453	0.00551391	0.0067321	0.0475346	0.0020237	0.00108275	0.104675	0.014697	0.00504233	0.00362307	0.000847246	<LOD	0.00265081	<LOD	<LOD	0.218	0.121658	1.25916e-05	0.0090918	0.131095	2.13334	<LOD	0.0194689	0.0149068	0.000289156	0.00235032	<LOD	0.092033	<LOD	0.0348383	<LOD	0.69385	<LOD	<LOD	0.000555556
Shoots_AM_WT_10 wpi-3-1	Shoots	AM	84.6667	WT	10	3-1	0.0593608	<LOQ	0.000591736	<LOD	0.0036462	0.00544807	<LOQ	0.0109172	0.0150637	0.00402982	0.00859469	0.0717957	0.00198195	<LOQ	0.076074	0.0175032	0.00369299	0.00364563	0.000607469	<LOD	<LOQ	<LOD	<LOD	0.193213	0.104089	<LOD	0.0100035	0.0437595	3.73159	<LOD	0.00914735	0.0210879	<LOD	0.00219897	<LOD	0.0526028	<LOD	0.0403675	<LOD	0.756871	<LOD	<LOD	0.000739827
Shoots_AM_WT_10 wpi-3-2	Shoots	AM	84.6667	WT	10	3-2	0.0436249	<LOQ	0.0011455	<LOD	0.00166294	0.00475998	<LOD	0.0167171	0.01222	0.00592059	0.00157086	0.0338302	<LOQ	0.0010757	0.0816818	0.0187473	0.00489156	0.0039019	0.000894967	<LOD	<LOQ	<LOD	<LOD	0.0983448	0.0314734	<LOD	0.011393	0.173055	3.31942	<LOD	0.00253138	0.0184337	<LOD	0.000292759	<LOD	0.081566	<LOD	0.0241804	<LOD	0.41072	<LOD	<LOD	0.000537363
Shoots_AM_WT_10 wpi-3-3	Shoots	AM	84.6667	WT	10	3-3	0.0693126	<LOQ	0.0014136	<LOD	<LOQ	0.00707946	<LOD	0.0111337	0.0213173	0.00383128	0.00359376	0.0818544	0.00273157	<LOQ	0.0988492	0.0168497	0.00410711	0.00338553	0.000497195	<LOD	<LOQ	<LOD	<LOD	0.162789	0.0528472	<LOD	0.0093557	0.116219	2.27123	<LOD	0.00967386	0.0176419	<LOD	0.000695239	<LOD	0.0727725	<LOD	0.0310149	<LOD	0.78189	<LOD	<LOD	0.000511323
Shoots_AM_WT_10 wpi-3-4	Shoots	AM	84.6667	WT	10	3-4	0.0392606	<LOQ	0.00124015	4.77967e-05	0.00112128	0.00348802	<LOD	0.0106296	0.0178411	0.00456531	0.00240963	0.0272318	0.001985	<LOQ	0.0846404	0.0117594	0.00393061	0.0024373	0.000615186	<LOQ	<LOQ	<LOD	<LOD	0.124945	0.0413245	<LOD	0.00575476	0.0662419	2.34906	<LOD	0.0048314	0.0151293	<LOD	0.00413988	<LOD	0.0490196	<LOD	0.02364	<LOD	0.399896	<LOD	<LOD	0.000493177
Shoots_AM_WT_10 wpi-3-5	Shoots	AM	84.6667	WT	10	3-5	0.0430003	<LOD	0.00104447	4.25774e-05	0.00138897	0.00381982	<LOD	0.00980132	0.0106419	0.00480912	0.00909217	0.109649	0.00147	<LOQ	0.0711486	0.0158267	0.00381541	0.00455969	0.00125392	<LOD	0.00202333	<LOD	<LOD	0.315034	0.139702	<LOD	0.0103162	0.180952	2.00811	<LOD	0.0388222	0.019876	<LOD	0.00166907	<LOD	0.14997	<LOD	0.0544721	<LOD	1.30344	<LOD	<LOD	0.000633628
Shoots_AM_WT_10 wpi-3-6	Shoots	AM	84.6667	WT	10	3-6	0.0465493	<LOD	0.0012242	7.10968e-05	0.00104435	0.00333253	<LOD	0.00640232	0.0206898	0.00406248	0.00198634	0.0389571	0.00156537	<LOQ	0.0918779	0.0109709	0.00343098	0.00216028	0.000556644	<LOD	0.00225012	<LOD	<LOQ	0.182734	0.0662468	<LOD	0.00507901	0.0955164	2.13294	<LOD	0.0157431	0.013709	<LOQ	0.000241185	<LOD	0.0966581	<LOD	0.0376145	<LOD	0.583242	<LOD	<LOD	0.000489516
Shoots_Control_WT_2 wpi-1-1	Shoots	Control	0	WT	2	1-1	0.023735	<LOQ	<LOD	2.65862e-05	<LOD	<LOQ	<LOD	0.000931313	0.0108631	0.000420188	<LOQ	0.00186517	<LOD	<LOQ	0.0321415	0.00183949	0.00177694	0.000516695	4.71597e-05	<LOD	<LOQ	<LOD	<LOQ	0.0164674	0.00848903	<LOD	0.00127748	0.00128537	0.287798	<LOD	0.000343738	0.00181357	<LOD	<LOD	<LOD	0.00118614	<LOD	0.00151034	<LOD	0.0609584	<LOD	<LOD	0.000187375
Shoots_Control_WT_2 wpi-1-2	Shoots	Control	0	WT	2	1-2	0.0267606	0.00473427	<LOD	<LOD	<LOD	0.00114885	<LOD	0.00230139	0.00617647	0.00119323	0.000913019	0.00474194	<LOD	<LOQ	0.0273634	0.00235303	0.00198524	0.000920485	9.90065e-05	<LOD	<LOD	<LOD	<LOQ	0.0265916	0.0181975	<LOD	0.00160175	0.00320165	0.619468	<LOD	0.000966124	0.0080873	<LOD	<LOQ	<LOD	0.0027308	<LOD	0.00271229	<LOD	0.265302	<LOD	<LOD	0.000380999
Shoots_Control_WT_2 wpi-1-3	Shoots	Control	0	WT	2	1-3	0.0290006	<LOQ	<LOD	<LOD	<LOD	0.000693271	<LOD	0.0013887	0.0074854	0.000887596	0.000253225	0.00193555	<LOD	<LOD	0.0310925	0.00163981	0.00190682	0.000449057	0.000110374	<LOD	<LOQ	<LOD	<LOQ	0.0225969	0.00828439	<LOD	0.00129186	0.00266442	0.418907	<LOD	0.000104969	0.00277315	<LOD	<LOQ	<LOD	0.00491632	<LOD	0.00129057	<LOD	0.0770547	<LOD	<LOD	0.000202109
Shoots_Control_WT_2 wpi-2-1	Shoots	Control	0	WT	2	2-1	0.0237369	<LOQ	<LOD	<LOD	<LOD	0.00148582	<LOD	0.00301344	0.00749788	0.00128119	0.000684778	0.00323827	<LOQ	<LOQ	0.0297203	0.00354352	0.00166007	0.00107586	0.000170633	<LOD	<LOQ	<LOD	<LOD	0.0441789	0.0121492	<LOD	0.00328318	0.00639415	0.761791	<LOD	0.00108926	0.00364783	0.0001992	<LOD	<LOD	0.00331753	<LOD	0.00285456	<LOD	0.220373	<LOD	<LOD	0.000213561
Shoots_Control_WT_2 wpi-2-2	Shoots	Control	0	WT	2	2-2	0.018417	<LOQ	<LOD	2.96626e-05	0.000703431	0.00170582	<LOD	0.00380396	0.00742021	0.00176522	0.00074291	0.00751779	<LOQ	<LOQ	0.0270369	0.00456531	0.0016314	0.00125766	0.000347797	<LOD	<LOD	<LOD	<LOQ	0.0614501	0.0155293	<LOD	0.00417553	0.00615436	1.1406	<LOD	0.00171757	0.00913581	0.000194071	<LOD	<LOD	0.00419675	<LOD	0.00468366	<LOD	0.280677	<LOD	<LOD	0.000457868
Shoots_Control_WT_2 wpi-2-3	Shoots	Control	0	WT	2	2-3	0.0384065	<LOQ	<LOD	0.000108385	<LOD	0.00232221	<LOD	0.00847871	0.00814169	0.00567112	0.00234957	0.0297508	<LOQ	<LOQ	0.0393197	0.00798589	0.00364455	0.00264676	0.00207268	<LOD	<LOQ	<LOD	<LOQ	0.0843368	0.0302393	<LOD	0.0164559	0.0629216	1.05645	<LOD	0.00175507	0.0244893	<LOD	<LOQ	<LOD	0.0249022	<LOD	0.0123061	<LOD	0.288348	<LOD	<LOD	0.000426511
Shoots_Control_WT_2 wpi-3-1	Shoots	Control	0	WT	2	3-1	0.0292367	<LOQ	<LOD	<LOQ	<LOQ	0.000393922	<LOD	0.00065899	0.00583675	0.000326735	0.000554655	0.00232787	<LOQ	<LOQ	0.0308842	0.00144744	0.00195958	0.000527881	4.3101e-05	<LOD	<LOD	<LOD	<LOQ	0.0195619	0.00920683	<LOD	0.00125776	0.00134479	0.263071	<LOD	0.000448322	0.00327555	<LOD	<LOQ	<LOD	0.00225165	<LOD	0.00178035	<LOD	0.0484145	<LOD	<LOD	0.000194314
Shoots_Control_WT_2 wpi-3-2	Shoots	Control	0	WT	2	3-2	0.0412049	<LOQ	<LOD	4.61504e-05	0.000656722	0.000549051	<LOD	0.00168575	0.0114124	0.000460553	0.00029412	0.000300672	<LOQ	<LOQ	0.0396468	0.00193506	0.00223847	0.000723704	3.21144e-05	<LOD	<LOQ	<LOD	<LOQ	0.0148664	0.00610536	<LOD	0.00229981	0.00209242	0.237991	<LOD	0.00016112	0.00160088	<LOQ	<LOQ	<LOD	0.00144886	<LOD	0.00205525	<LOD	0.0515944	<LOD	<LOD	0.000167048
Shoots_Control_WT_2 wpi-3-3	Shoots	Control	0	WT	2	3-3	0.0245926	<LOQ	<LOD	2.48612e-05	<LOQ	0.000413315	<LOD	0.00111275	0.0066865	0.000558626	0.00107135	0.00174409	<LOQ	<LOQ	0.0313606	0.00178517	0.00124214	0.000434039	3.01588e-05	<LOD	<LOD	<LOD	<LOQ	0.0153826	0.00604354	<LOD	0.000933998	0.00156408	0.275859	<LOD	0.000434024	0.001733	<LOD	6.87003e-05	<LOD	0.000666162	<LOD	0.0011541	<LOD	0.0674441	<LOD	<LOD	0.000283449
Shoots_Control_WT_4 wpi-1-1	Shoots	Control	0	WT	4	1-1	0.0182913	<LOQ	<LOD	<LOD	0.000658061	0.0022732	<LOD	0.00802791	0.00549763	0.00455678	0.00657164	0.0246622	0.00047909	0.000325631	0.048484	0.0107795	0.00339825	0.00338161	0.000595319	<LOD	0.00111805	<LOD	<LOQ	0.141317	0.0652742	<LOD	0.00420818	0.103379	3.445	<LOD	0.0104314	0.0170174	0.000122283	0.00176144	<LOD	0.0606672	<LOD	0.00990743	<LOD	0.119177	<LOD	<LOD	0.000796358
Shoots_Control_WT_4 wpi-1-2	Shoots	Control	0	WT	4	1-2	0.0341905	0.00213899	<LOD	2.27932e-05	<LOQ	0.00232682	<LOD	0.0101543	0.00872435	0.00396342	0.000930728	0.0139679	0.000901278	0.000436525	0.0542164	0.0109113	0.00423468	0.00311764	0.000284113	<LOD	0.00110239	<LOD	<LOQ	0.070374	0.0207625	<LOD	0.00319258	0.034524	3.69506	<LOD	0.00209226	0.0166055	<LOQ	7.70779e-05	<LOD	0.0224492	<LOD	0.00699926	<LOD	0.0525256	<LOD	<LOD	0.000636686
Shoots_Control_WT_4 wpi-1-3	Shoots	Control	0	WT	4	1-3	0.0217477	<LOQ	<LOD	3.0503e-05	<LOQ	0.0017307	<LOD	0.00750524	0.00679676	0.00354321	0.00183514	0.0192109	<LOQ	0.000658423	0.0696136	0.0087848	0.00261608	0.00279778	0.000487939	<LOD	<LOQ	<LOD	<LOQ	0.0679957	0.0186103	<LOD	0.00299775	0.119921	2.38975	<LOD	0.00184031	0.0264845	<LOD	<LOQ	<LOD	0.0471117	<LOD	0.00649999	<LOD	0.102359	<LOD	<LOD	0.000524636
Shoots_Control_WT_4 wpi-2-1	Shoots	Control	0	WT	4	2-1	0.0372244	<LOQ	<LOD	<LOD	0.000469125	0.00191053	<LOD	0.00789903	0.0066888	0.00408249	0.0023693	0.016114	0.00058536	0.000333229	0.0490877	0.0101179	0.00286373	0.00293252	0.000676481	<LOQ	<LOQ	<LOD	<LOQ	0.0578143	0.0302687	<LOD	0.00321197	0.0521064	1.55819	<LOD	0.00142625	0.0158926	<LOD	0.000143622	<LOD	0.0171987	<LOD	0.00532131	<LOD	0.10621	<LOD	<LOD	0.000672654
Shoots_Control_WT_4 wpi-2-2	Shoots	Control	0	WT	4	2-2	0.0490835	0.00273463	<LOD	<LOD	<LOD	0.00250289	<LOD	0.00907589	0.006741	0.00394541	0.00436308	0.0291731	0.00106892	0.000438834	0.0540858	0.0128628	0.00363351	0.00377924	0.000494189	<LOD	0.00103757	<LOD	<LOQ	0.101699	0.0750366	<LOD	0.00393422	0.0349687	3.24866	<LOD	0.00748394	0.028642	<LOQ	0.00127116	<LOD	0.0242346	<LOD	0.00771143	<LOD	0.188332	<LOD	<LOD	0.000784674
Shoots_Control_WT_4 wpi-2-3	Shoots	Control	0	WT	4	2-3	0.035088	<LOQ	<LOD	<LOQ	<LOQ	0.00245955	<LOD	0.00994889	0.00752772	0.00415817	0.000969872	0.0133141	0.000737108	<LOQ	0.0482213	0.0108213	0.00356095	0.00321726	0.000271537	<LOD	<LOQ	<LOD	<LOQ	0.0309555	0.0100555	<LOD	0.00356617	0.0241315	2.44344	<LOD	0.000473558	0.0273177	<LOD	<LOD	<LOD	0.0103291	<LOD	0.00432103	<LOD	0.0375487	<LOD	<LOD	0.000703726
Shoots_Control_WT_4 wpi-3-1	Shoots	Control	0	WT	4	3-1	0.0333297	0.00301119	<LOD	0.000105875	0.00053404	0.00375198	<LOD	0.0126707	0.0309621	0.00983471	0.00264703	0.0234365	0.000989666	0.000688055	0.0723511	0.014446	0.00380837	0.00677565	0.000612811	<LOD	0.0019155	<LOD	<LOQ	0.0556246	0.0340176	<LOD	0.00349216	0.102561	2.88866	<LOD	0.00141914	0.022789	0.000168569	4.00825e-05	<LOD	0.0385791	<LOD	0.00760236	<LOD	0.0777605	<LOD	<LOD	0.000710091
Shoots_Control_WT_4 wpi-3-2	Shoots	Control	0	WT	4	3-2	0.0296123	<LOQ	<LOD	<LOD	0.000437472	0.0022201	<LOD	0.012449	0.00548474	0.00399341	0.00367385	0.0151533	0.00107934	0.000323342	0.0378021	0.0130928	0.00418456	0.00395289	0.000297427	<LOD	0.00101496	<LOD	<LOQ	0.073319	0.048586	<LOD	0.00393704	0.0508685	3.33506	<LOD	0.00352352	0.0246461	<LOQ	0.000332954	<LOD	0.0284281	<LOD	0.00687866	<LOD	0.075722	<LOD	<LOD	0.000990016
Shoots_Control_WT_4 wpi-3-3	Shoots	Control	0	WT	4	3-3	0.0452288	<LOQ	<LOD	<LOD	0.00100913	0.0028939	<LOD	0.0072534	0.00386883	0.00407279	0.0194179	0.0593671	0.00134778	0.000886569	0.0396249	0.00864352	0.00268713	0.00505328	0.00103198	<LOD	0.00143305	<LOD	<LOQ	0.233714	0.221089	<LOD	0.00577277	0.0877313	3.14151	<LOD	0.0176169	0.0423219	<LOQ	0.00087591	<LOD	0.0724471	<LOD	0.0208427	<LOD	0.350153	<LOD	<LOD	0.00103888
Shoots_Control_WT_6 wpi-1-1	Shoots	Control	0	WT	6	1-1	0.0396726	0.00372187	0.000309254	<LOD	0.000565339	0.00483045	<LOD	0.0152924	0.011176	0.00793254	0.00323355	0.0451543	0.00149439	0.0004924	0.05506	0.0209532	0.00561	0.00438878	0.000721951	<LOD	0.00154375	<LOD	<LOQ	0.112998	0.056324	<LOQ	0.00592613	0.0540478	2.93896	<LOD	0.00586132	0.0202797	<LOD	0.00117504	<LOD	0.037616	<LOD	0.0132092	<LOD	0.123279	<LOD	<LOD	0.000774731
Shoots_Control_WT_6 wpi-1-2	Shoots	Control	0	WT	6	1-2	0.0341659	<LOQ	0.000206419	2.35508e-05	0.000770249	0.00464376	<LOD	0.016189	0.00712906	0.00623123	0.00575782	0.054151	0.00138	0.000533161	0.0454497	0.02258	0.00526066	0.00445207	0.00081825	<LOD	0.0013837	<LOD	<LOQ	0.136059	0.0882106	<LOD	0.00653052	0.0784392	2.84821	<LOD	0.00812053	0.0219731	0.000103444	0.00238594	<LOD	0.0432014	<LOD	0.0147061	<LOD	0.21512	<LOD	<LOD	0.000714824
Shoots_Control_WT_6 wpi-1-3	Shoots	Control	0	WT	6	1-3	0.0322253	<LOQ	0.00049285	1.23245e-05	0.000386623	0.00352522	<LOD	0.0109222	0.00895933	0.00544708	0.00154086	0.0252986	0.00125814	0.000423615	0.0472911	0.0159508	0.00442022	0.00338751	0.000615368	<LOD	0.00157564	<LOD	<LOQ	0.101766	0.0500981	<LOQ	0.00477228	0.0611887	2.82348	<LOD	0.00247653	0.0187268	0.000126995	0.000926504	<LOD	0.0495443	<LOD	0.011307	<LOD	0.124107	<LOD	<LOD	0.000639729
Shoots_Control_WT_6 wpi-2-1	Shoots	Control	0	WT	6	2-1	0.0275924	0.00143739	0.000215855	1.3349e-05	0.000497961	0.00640442	<LOD	0.0170367	0.0111888	0.00656882	0.00285684	0.0405606	0.00161329	0.000510519	0.0484597	0.0209109	0.00526744	0.00412697	0.000865429	<LOD	0.00148845	<LOD	<LOQ	0.135046	0.086136	<LOQ	0.00740774	0.0608571	2.80389	<LOD	0.00663803	0.0213156	<LOQ	0.0009432	<LOD	0.0310037	<LOD	0.0107402	<LOD	0.137315	<LOD	<LOD	0.00068899
Shoots_Control_WT_6 wpi-2-2	Shoots	Control	0	WT	6	2-2	0.030181	0.00144627	0.000262968	1.1331e-05	<LOQ	0.00659754	<LOD	0.0114404	0.00904662	0.00606802	0.00202718	0.0261989	0.00155373	0.000372209	0.0396613	0.015236	0.00443048	0.0033556	0.000815021	<LOD	0.00124036	<LOD	<LOQ	0.062821	0.0299079	<LOQ	0.00492475	0.0822223	1.91652	<LOD	0.00312288	0.0128275	<LOQ	0.000448185	<LOD	0.0321391	<LOD	0.00703351	<LOD	0.103183	<LOD	<LOD	0.000516142
Shoots_Control_WT_6 wpi-2-3	Shoots	Control	0	WT	6	2-3	0.0356455	<LOQ	0.000176753	7.69348e-06	0.000726804	0.004862	<LOD	0.0156449	0.0081829	0.00697315	0.00767919	0.0504571	0.00149006	0.000550011	0.0397834	0.0197528	0.00540029	0.00461376	0.000928781	<LOD	0.00121104	<LOD	<LOQ	0.150804	0.111264	<LOD	0.00591284	0.107121	3.1418	<LOD	0.00860151	0.0255881	0.000257399	0.00187413	<LOD	0.0582371	<LOD	0.014495	<LOD	0.193558	<LOD	<LOD	0.00088314
Shoots_Control_WT_6 wpi-3-1	Shoots	Control	0	WT	6	3-1	0.0392876	0.00346972	0.000149507	1.19134e-05	<LOD	0.00370123	<LOD	0.0128953	0.0104329	0.00604875	0.00204844	0.0269775	0.00124331	0.000504655	0.0421205	0.018426	0.00374871	0.00364134	0.00065468	<LOD	0.00145074	<LOD	<LOQ	0.0780649	0.0392643	<LOQ	0.00500651	0.0352731	2.98856	<LOD	0.00365336	0.0167133	8.61292e-05	0.000427579	<LOD	0.0186135	<LOD	0.00806172	<LOD	0.103113	<LOD	<LOD	0.000828439
Shoots_Control_WT_6 wpi-3-2	Shoots	Control	0	WT	6	3-2	0.0307056	0.00279258	0.000657935	<LOD	<LOQ	0.0099163	<LOD	0.0109004	0.0106992	0.00583366	0.00727291	0.070906	0.00182556	0.00104858	0.0493681	0.0170353	0.00508688	0.00402924	0.00168989	<LOD	0.00178217	<LOD	<LOQ	0.227701	0.19613	<LOD	0.00548699	0.0906615	2.61298	<LOD	0.0135897	0.0179872	<LOQ	0.0014099	<LOD	0.0582329	<LOD	0.0163273	<LOD	0.3602	<LOD	<LOD	0.000792273
Shoots_Control_WT_6 wpi-3-3	Shoots	Control	0	WT	6	3-3	0.0279975	0.00179396	0.000880566	1.66552e-05	0.000754624	0.00487639	<LOD	0.0164089	0.00777113	0.00784806	0.00278697	0.0377947	0.00247614	0.000501733	0.0504399	0.0215185	0.0056734	0.00452584	0.000973241	<LOD	0.00172721	<LOD	<LOQ	0.185566	0.0893864	<LOD	0.00626438	0.140957	3.4539	<LOD	0.00525827	0.0193153	0.000202456	0.000140051	<LOD	0.0766188	<LOD	0.0170082	<LOD	0.20456	<LOD	<LOD	0.000888589
Shoots_Control_WT_8 wpi-1-1	Shoots	Control	0	WT	8	1-1	0.0398084	<LOQ	0.000410694	3.30024e-05	<LOQ	0.00397054	<LOD	0.0129716	0.0110808	0.00526349	0.00374251	0.0249467	0.000943212	0.000449182	0.053838	0.0146707	0.00538137	0.00265015	0.000718821	<LOD	0.00144779	<LOD	<LOD	0.109958	0.0496067	<LOD	0.00521263	0.0732946	2.63849	<LOD	0.00549775	0.0146545	<LOD	0.000183197	<LOD	0.0519544	<LOD	0.0161723	<LOD	0.18113	<LOD	<LOD	0.000667827
Shoots_Control_WT_8 wpi-1-2	Shoots	Control	0	WT	8	1-2	0.0249288	<LOQ	0.000406206	<LOD	<LOD	0.0036489	<LOD	0.00670642	0.0054216	0.00349507	0.00554036	0.0246341	0.00149993	0.000481058	0.0495454	0.00762339	0.0026826	0.00198246	0.000598799	<LOD	0.000832344	<LOD	<LOQ	0.171619	0.07645	<LOD	0.00379746	0.0612143	1.41422	<LOD	0.00932337	0.00838266	<LOQ	0.000715515	<LOD	0.0315225	<LOD	0.0164475	<LOD	0.276891	<LOD	<LOD	0.000361751
Shoots_Control_WT_8 wpi-1-3	Shoots	Control	0	WT	8	1-3	0.0399616	<LOQ	0.000534764	<LOD	<LOQ	0.00409853	<LOD	0.00981284	0.00857066	0.00601056	0.00285615	0.0255396	0.00139522	0.000477618	0.0556575	0.0111346	0.00415386	0.00249364	0.000690417	<LOD	0.00168987	<LOD	<LOD	0.142703	0.0317937	<LOD	0.00477099	0.0616073	2.63652	<LOD	0.00504479	0.0131309	<LOQ	0.000497896	<LOD	0.0693764	<LOD	0.0226253	<LOD	0.226452	<LOD	<LOD	0.000596946
Shoots_Control_WT_8 wpi-2-1	Shoots	Control	0	WT	8	2-1	0.0503627	0.00220904	0.000615259	2.46189e-05	0.000632353	0.00332775	<LOD	0.00903572	0.0122919	0.00505239	0.00311127	0.0339775	0.00119061	0.00031295	0.0429432	0.0121427	0.00367874	0.00274317	0.000806105	<LOD	0.00190168	<LOD	<LOQ	0.169762	0.0765132	<LOD	0.00491868	0.0549182	2.32297	<LOD	0.0108471	0.0118248	<LOQ	0.000300373	<LOD	0.0465939	<LOD	0.0149842	<LOD	0.213457	<LOD	<LOD	0.000542872
Shoots_Control_WT_8 wpi-2-2	Shoots	Control	0	WT	8	2-2	0.0535471	0.00314721	0.000528749	1.79324e-05	<LOQ	0.00298263	<LOD	0.0107886	0.0111878	0.00463878	0.00261839	0.0203984	0.00127424	0.00054423	0.048542	0.0147508	0.00465224	0.00271318	0.000797019	<LOD	0.00177992	<LOD	<LOD	0.10041	0.0587489	<LOD	0.00655371	0.0427043	2.26434	<LOD	0.00417188	0.00931033	<LOD	0.00101812	<LOD	0.0379812	<LOD	0.0148578	<LOD	0.183976	<LOD	<LOD	0.000569042
Shoots_Control_WT_8 wpi-2-3	Shoots	Control	0	WT	8	2-3	0.0483704	0.00278188	0.000574552	1.39599e-05	<LOD	0.00415403	<LOD	0.0130342	0.0125956	0.00712095	0.00226491	0.0330021	0.00154659	0.00049117	0.05888	0.0189572	0.00543892	0.00364338	0.000843345	<LOD	0.00211262	<LOD	<LOQ	0.161541	0.0654245	<LOD	0.00671864	0.0967551	2.8065	<LOD	0.0072068	0.0133719	<LOQ	0.000156269	<LOD	0.0712827	<LOD	0.0150242	<LOD	0.18868	<LOD	<LOD	0.000621283
Shoots_Control_WT_8 wpi-3-1	Shoots	Control	0	WT	8	3-1	0.0354949	<LOQ	0.000198069	8.68264e-06	0.000718714	0.002685	<LOD	0.0101374	0.00856116	0.0048341	0.0026794	0.027914	0.00117574	0.000430926	0.0357265	0.0114739	0.00360977	0.00244728	0.000789925	<LOD	0.00150828	<LOD	<LOQ	0.154012	0.0757101	<LOD	0.00499005	0.0453834	2.25906	<LOD	0.00786521	0.00901472	<LOQ	0.000317843	<LOD	0.0387054	<LOD	0.0130412	<LOD	0.165975	<LOD	<LOD	0.000447816
Shoots_Control_WT_8 wpi-3-2	Shoots	Control	0	WT	8	3-2	0.0502254	0.00224981	0.00029817	2.29811e-05	0.000787588	0.00315295	<LOD	0.00863907	0.00927614	0.00439472	0.00465138	0.0382452	0.00145954	0.000503846	0.0452574	0.0119213	0.00330562	0.00240914	0.000649049	<LOD	0.00184164	<LOD	<LOD	0.168078	0.0923953	<LOD	0.00415055	0.0519314	2.26622	<LOD	0.00661833	0.00793696	<LOD	0.00199355	<LOD	0.0362064	<LOD	0.0124726	<LOD	0.21388	<LOD	<LOD	0.00075765
Shoots_Control_WT_8 wpi-3-3	Shoots	Control	0	WT	8	3-3	0.0466442	<LOQ	0.000349649	1.52923e-05	0.000929629	0.00325097	<LOD	0.00868249	0.00995957	0.00433983	0.00641813	0.0432751	0.00171755	0.0005221	0.0349049	0.0130164	0.00327992	0.00309783	0.000848153	<LOD	0.00171663	<LOD	0.000106871	0.153223	0.113136	<LOD	0.00577795	0.0634424	2.1416	<LOD	0.0131923	0.00925497	0.000106166	0.00249305	<LOD	0.0438896	<LOD	0.015807	<LOD	0.228018	<LOD	<LOD	0.000451706
Shoots_Control_WT_10 wpi-1-1	Shoots	Control	0	WT	10	1-1	0.0304007	<LOQ	0.000482689	<LOD	0.000511148	0.003552	<LOD	0.0115768	0.010155	0.00397262	0.00510431	0.0430543	0.00127346	0.000371121	0.0459805	0.0186521	0.00425224	0.00359047	0.000826448	<LOD	0.0019172	<LOD	<LOQ	0.197774	0.113808	<LOD	0.00850882	0.0929743	2.38534	<LOD	0.0179898	0.0144646	0.000104421	0.00122046	<LOD	0.0691585	<LOD	0.0211355	<LOD	0.32478	<LOD	<LOD	0.000508344
Shoots_Control_WT_10 wpi-1-2	Shoots	Control	0	WT	10	1-2	0.0354683	<LOQ	0.000624147	<LOD	<LOQ	0.00372452	<LOD	0.0112546	0.00988522	0.0049586	0.00294468	0.0461242	0.000911822	0.000355482	0.0479036	0.0183125	0.00467471	0.00343849	0.000779879	8.37606e-05	0.00185109	<LOD	<LOQ	0.143557	0.0862743	<LOD	0.00867017	0.137041	2.19881	<LOD	0.0122945	0.0102085	0.0001554	0.00263434	<LOD	0.0909407	<LOD	0.0173098	<LOD	0.3492	<LOD	<LOD	0.000410852
Shoots_Control_WT_10 wpi-1-3	Shoots	Control	0	WT	10	1-3	0.0296775	0.00200697	0.000769448	2.54297e-05	0.000977098	0.00409654	<LOD	0.0151603	0.00800381	0.00503832	0.00444906	0.0714297	0.00150553	0.00042801	0.0519515	0.017975	0.00522679	0.00347735	0.00116872	<LOD	0.00153066	<LOD	<LOD	0.294881	0.140161	<LOD	0.009687	0.14321	2.41202	<LOD	0.0185927	0.0133079	0.000145872	0.0018187	<LOD	0.0920847	<LOD	0.030208	<LOD	0.565666	<LOD	<LOD	0.000475381
Shoots_Control_WT_10 wpi-2-1	Shoots	Control	0	WT	10	2-1	0.049865	0.00180128	0.000669501	2.49555e-05	0.000532785	0.00413311	<LOQ	0.011078	0.0180141	0.00526583	0.0014159	0.0302672	0.00114814	0.000435999	0.057591	0.0176419	0.00450999	0.0038335	0.00088287	0.000112226	0.00220312	<LOD	<LOQ	0.132016	0.0512904	<LOD	0.00845659	0.12762	2.69787	<LOD	0.00494573	0.0129585	0.00012075	6.47116e-05	<LOD	0.0913711	<LOD	0.0180643	<LOD	0.359708	<LOD	<LOD	0.000624376
Shoots_Control_WT_10 wpi-2-2	Shoots	Control	0	WT	10	2-2	0.0366717	<LOQ	0.00085019	2.66076e-05	0.000904602	0.00435676	<LOD	0.011933	0.0159992	0.00520308	0.00289349	0.0484476	0.00146157	0.000525487	0.0586687	0.0166913	0.00464749	0.00379152	0.00110237	<LOD	0.00231482	<LOD	<LOQ	0.235019	0.132092	<LOD	0.00687995	0.0912536	2.2096	<LOD	0.0154347	0.012858	<LOQ	0.000267685	<LOD	0.0791145	<LOD	0.0243204	<LOD	0.329095	<LOD	<LOD	0.000381407
Shoots_Control_WT_10 wpi-2-3	Shoots	Control	0	WT	10	2-3	0.052186	0.00275616	0.000851634	3.6763e-05	0.000900834	0.00356555	<LOD	0.00853883	0.0152057	0.00410463	0.0034916	0.0564268	0.00135522	0.00041765	0.0575481	0.0154867	0.00352186	0.00396909	0.000897572	<LOD	0.0022311	<LOD	<LOD	0.220747	0.115408	<LOD	0.00758301	0.0725461	1.89644	<LOD	0.012921	0.0113369	<LOD	0.000731581	<LOD	0.0619021	<LOD	0.028994	<LOD	0.462554	<LOD	<LOD	0.000377518
Shoots_Control_WT_10 wpi-3-1	Shoots	Control	0	WT	10	3-1	0.0424618	0.00227072	0.000564011	<LOD	0.00117721	0.00377201	<LOD	0.0114707	0.009311	0.00495344	0.0022006	0.0508723	0.00115252	0.000510109	0.0478221	0.0218782	0.0043451	0.00403419	0.00106434	<LOD	0.00179438	<LOD	<LOQ	0.193872	0.101317	<LOD	0.00881593	0.158196	2.23956	<LOD	0.0122335	0.0121857	0.000141778	0.000594458	<LOD	0.090668	<LOD	0.0211254	<LOD	0.672089	<LOD	<LOD	0.000433576
Shoots_Control_WT_10 wpi-3-2	Shoots	Control	0	WT	10	3-2	0.0451113	0.00221325	0.000633255	2.05623e-05	0.00101226	0.00295539	<LOQ	0.00831371	0.0146586	0.00424296	0.00323853	0.0338858	0.000892675	0.000356464	0.0481109	0.0143904	0.00355267	0.00344868	0.000689954	<LOD	0.00185145	<LOD	<LOD	0.156626	0.074861	<LOD	0.00629238	0.0668913	1.81279	<LOD	0.0187304	0.00874215	7.89458e-05	0.00162885	<LOD	0.0621754	<LOD	0.0180369	<LOD	0.361657	<LOD	<LOD	0.000301185
Shoots_Control_WT_10 wpi-3-3	Shoots	Control	0	WT	10	3-3	0.0216528	<LOQ	0.000481084	<LOD	<LOQ	0.0180878	<LOQ	0.0146999	0.00858508	0.00714066	0.00492108	0.114049	0.00445139	0.00103533	0.0611235	0.0233408	0.0060448	0.00595058	0.0025404	<LOD	0.00177	<LOD	<LOQ	0.382848	0.251505	<LOD	0.0142696	0.187815	2.26682	<LOD	0.0260668	0.0217234	0.000259378	0.000636622	<LOD	0.152823	<LOD	0.0431823	<LOD	1.03254	<LOD	<LOD	0.000532724
[truncated: 7 more columns]
